# Supplementary material for: Blood flow guides sequential support of neutrophil arrest and diapedesis by PILR-β1 and PILR-α
Source: eLife. 2019 Aug 6;8:e47642. doi: 10.7554/eLife.47642 (PMC6699825; doi:10.7554/eLife.47642)
Supplement: Figure 1—source data 1. [file elife-47642-fig1-data1.csv]

Fig.1B,D
PILRaKO set									PILRb1KO set
WT	species								WT	species
date	PILRa	PILRb	LFA-1	CD11b	CD11c	PSGL-1	CXCR-2		date	PILRa	PILRb	LFA-1	CD11b	CD11c	PSGL-1	CXCR-2
70617	1		1	1					80817			1	1	1	1	1
240617	1		1	1	#DIV/0!				100817			1	1	1	1	1
190717	1			1		1			170817			1	1	1	1	1
90817					#DIV/0!	1	1		200818	1
110817			1		#DIV/0!	1	1		230818-1	1.059064974
220817							1		230818-2	0.940935026
110918		1							170818		1
190918		1							200818		1
220918		1							230818-1		1.020126765
									230818-2		0.979873235
ave	1	1	1	1	#DIV/0!	1	1
sem	0	0	0	0	#DIV/0!	0	0		ave	1	1	1	1	1	1	1
									sem	0.034101179	0.008216718	0	0	0	0	0
PILRa-/-			species						PILRb1-/-
date	PILRa	PILRb	LFA-1	CD11b	CD11c	PSGL-1	CXCR-2		date	PILRa		LFA-1	CD11b	CD11c	PSGL-1	CXCR-2
70617	0.129347826		0.922748887	1.229075238					80817			1.479236813	1.40019861	1.361344538	1.506861063	1.473214286
240617	0.0585402		1.058204769	1.569934641	#DIV/0!				100817			1.157512351	1.087174349	0	0.909836066	0.853571429
190717	0.136221702			1.423873325		0.963323023			170817			1	0.813393222	1.29787234	1.285417061	1
90817					#DIV/0!	2.031334717	1.114130435		200818	0.79893489
110817			1.037284004		#DIV/0!	0.555115158	0.5546875		230818-1	0.894387517
220817							1.26993865		230818-2	0.897851653
110918		0.759632224							170818		0.225654168
190918		0.778922958							200818		0.194497274
220918		1.272772033							230818-1		0.23840765
									230818-2		0.224619148
ave	0.108036576	0.937109072	1.00607922	1.407627735	#DIV/0!	1.183257632	0.979585528
sem	0.024827612	0.167923843	0.042100585	0.098732336	#DIV/0!	0.440107741	0.217158008
p	0.0008	0.744	0.8984	0.054	nd	0.7176	0.9337		ave	0.863724687	0.22079456	1.078756176	0.950283785		1.097626563	0.926785714
									sem	0.03241033	0.009309545	0.078756176	0.136890563		0.187790498	0.073214286
									p	0.0522	<.00001	0.2712	0.6142	low	0.3114	0.6191
