# Supplementary material for: Blood flow guides sequential support of neutrophil arrest and diapedesis by PILR-β1 and PILR-α
Source: eLife. 2019 Aug 6;8:e47642. doi: 10.7554/eLife.47642 (PMC6699825; doi:10.7554/eLife.47642)
Supplement: Figure 1—source data 2. [file elife-47642-fig1-data2.csv]

Fig.1E
aKOs=300119												b1KOs=020817
gapdh normalized signal (rel. to wt)						gapdh normalized signal (rel. to wt)						gapdh normalized signal (rel. to wt)						gapdh normalized signal (rel. to wt)
Sample Name	geno	pilra	pilrb1	pilrb2		Sample Name	geno	pilra	pilrb1	pilrb2		Sample Name	geno	pilra	pilrb1	pilrb2		Sample Name	geno	pilra	pilrb1	pilrb2
a380-533	pilraKO	0	0.671625018	2.231958286		a380-532	wt	1.45403668	1.609380379	0.2832894		856	pilrb1KO	1.30832374	0.061194644	0.662712778		wt860	wt	1.583424644	1.516367394	1.117532717
		0	0.810497911	2.555158446				1.538097503	2.339847836	0.576916097		856	pilrb1KO	1.319405897	0.066257106	1.085559173		wt860	wt	1.486243965	1.473011095	1.343104951
a380-535	pilraKO	0	0.859630668	0.240468732		a380-537	wt	1.568566064	0.994838134	1.410358967		861	pilrb1KO	1.421237101	0.074395393	0.959353653		wt928	wt	0.89808115	0.720899098	0.924833045
		0.130405872	1.020010859	0.387287928				1.781411694	1.430020734	1.133719532		861	pilrb1KO	1.334818478	0.08236228	1.220443591		wt928	wt	0.971677804	0.73221428	1.241781166
a407-407	pilraKO	0	0.868673253	0.708481937		a407-408	wt	0.452754785	0.523509992	1.676275655		872	pilrb1KO	0.932706186	0.048288896	0.860718752		wt933	wt	0.579689263	0.736343442	0.950617424
		0	1.302257599	0.918301646				0.349549335	0.615168773	1.743013106		872	pilrb1KO	0.797183409	0.040955868	0.819554733		wt933	wt	0.602806646	0.711520838	0.957586588
a407-415	pilraKO	0	1.744825183	0.12116852		a407-416	wt	0.928256294	0.91616732	0.44733132		873	pilrb1KO	1.183912258	0.064642206	1.597429528		wt935	wt	0.901395745	0.889831471	0.863752696
		0	1.609950709	0.386982882				0.886094651	0.668637114	0.667995692		873	pilrb1KO	1.442160808	0.079271762	1.707060914		wt935	wt	0.976680783	1.219812382	0.600791412
a407-421	pilraKO	0.198066864	1.27786462	0.825125223		a407-420	wt	0.561043751	0.554504855	1.116131858		875	pilrb1KO	1.395329208	0.072575948	1.607273825
		0.291930818	1.385863505	0.962913805				0.480189243	0.347924862	0.944968373		875	pilrb1KO	1.095750492	0.044717905	0.954602223
	ave	0.062040355	1.155119932	0.933784741			ave	1	1	1		876	pilrb1KO	0.938795945	0.081411601	0.960755554
	sd	0.106962984	0.362818198	0.824381719			sd	0.540898494	0.620673124	0.507778531		876	pilrb1KO	0.896985321	0.074843916	1.110048698
	sem	0.033824665	0.114733188	0.260692389			sem	0.171047122	0.196274075	0.16057367		898	pilrb1KO	1.578122576	0.070120235	1.769107279
												898	pilrb1KO	1.53736628	0.111285784	1.959169402
combined tables
gapdh normalized signal (rel. to wt)
Sample Name	geno	source	pilra	pilrb1	pilrb2		Sample Name	geno	source	pilra	pilrb1	pilrb2		Sample Name	geno	source	pilra	pilrb1	pilrb2
a380-533	pilraKO	300119	0	0.671625018	2.231958286		856	pilrb1KO	20817	1.30832374	0.061194644	0.662712778		a380-532	wt	300119	1.45403668	1.609380379	0.2832894
a380-533	pilraKO	300119	0	0.810497911	2.555158446		856	pilrb1KO	20817	1.319405897	0.066257106	1.085559173		a380-532	wt	300119	1.538097503	2.339847836	0.576916097
a380-535	pilraKO	300119	0	0.859630668	0.240468732		861	pilrb1KO	20817	1.421237101	0.074395393	0.959353653		a380-537	wt	300119	1.568566064	0.994838134	1.410358967
a380-535	pilraKO	300119	0.130405872	1.020010859	0.387287928		861	pilrb1KO	20817	1.334818478	0.08236228	1.220443591		a380-537	wt	300119	1.781411694	1.430020734	1.133719532
a407-407	pilraKO	300119	0	0.868673253	0.708481937		872	pilrb1KO	20817	0.932706186	0.048288896	0.860718752		a407-408	wt	300119	0.452754785	0.523509992	1.676275655
a407-407	pilraKO	300119	0	1.302257599	0.918301646		872	pilrb1KO	20817	0.797183409	0.040955868	0.819554733		a407-408	wt	300119	0.349549335	0.615168773	1.743013106
a407-415	pilraKO	300119	0	1.744825183	0.12116852		873	pilrb1KO	20817	1.183912258	0.064642206	1.597429528		a407-416	wt	300119	0.928256294	0.91616732	0.44733132
a407-415	pilraKO	300119	0	1.609950709	0.386982882		873	pilrb1KO	20817	1.442160808	0.079271762	1.707060914		a407-416	wt	300119	0.886094651	0.668637114	0.667995692
a407-421	pilraKO	300119	0.198066864	1.27786462	0.825125223		875	pilrb1KO	20817	1.395329208	0.072575948	1.607273825		a407-420	wt	300119	0.561043751	0.554504855	1.116131858
a407-421	pilraKO	300119	0.291930818	1.385863505	0.962913805		875	pilrb1KO	20817	1.095750492	0.044717905	0.954602223		a407-420	wt	300119	0.480189243	0.347924862	0.944968373
							876	pilrb1KO	20817	0.938795945	0.081411601	0.960755554		wt860	wt	20817	1.583424644	1.516367394	1.117532717
							876	pilrb1KO	20817	0.896985321	0.074843916	1.110048698		wt860	wt	20817	1.486243965	1.473011095	1.343104951
							898	pilrb1KO	20817	1.578122576	0.070120235	1.769107279		wt928	wt	20817	0.89808115	0.720899098	0.924833045
							898	pilrb1KO	20817	1.53736628	0.111285784	1.959169402		wt928	wt	20817	0.971677804	0.73221428	1.241781166
														wt933	wt	20817	0.579689263	0.736343442	0.950617424
														wt933	wt	20817	0.602806646	0.711520838	0.957586588
														wt935	wt	20817	0.901395745	0.889831471	0.863752696
														wt935	wt	20817	0.976680783	1.219812382	0.600791412
		ave	0.062040355	1.155119932	0.933784741				ave	1.227292693	0.069451682	1.23384215				ave	1	1	1
		sd	0.106962984	0.362818198	0.824381719				sd	0.25436991	0.01795962	0.412368638				sd	0.457990367	0.504117576	0.398405855
		sem	0.033824665	0.114733188	0.260692389				sem	0.067983218	0.00479991	0.110210154				sem	0.107949365	0.118821652	0.093905161
		p	<0.002	0.302	ns				p	0.068	<0.002	ns
