# Supplementary material for: Blood flow guides sequential support of neutrophil arrest and diapedesis by PILR-β1 and PILR-α
Source: eLife. 2019 Aug 6;8:e47642. doi: 10.7554/eLife.47642 (PMC6699825; doi:10.7554/eLife.47642)
Supplement: Figure 2—source data 1. [file elife-47642-fig2-data1.csv]

Fig.2A,C,D
WT	Vessel diameter (�	adhesion	Leukocytes/104�	Rolling number (n/mm/sec)	transmigration	Rolling flux fraction alex	Newtonian wall shear rate (s-1)	Wall shear rate (/s) factor 4.9		PILRaKO	Vessel diameter (�	adhesion	Leukocytes/104�	Rolling number (n/mm/sec)	transmigration	Rolling flux fraction alex	Newtonian wall shear rate (s-1)	Wall shear rate (/s) factor 4.9		PILRb1KO	Vessel diameter (�	adhesion	Leukocytes/104�	Rolling number (n/mm/sec)	transmigration	Rolling flux fraction alex	Newtonian wall shear rate (s-1)	Wall shear rate (/s) factor 4.9
1	34.54480347	5	4.050414522	15.43888747	9.274817597	10.54175784	279.3473701	1368.802113		1	28.22049964	4	3.966500251	14.76468071	3.864507332	9.353110909	377.3852389	1849.187671		1	28.65273623	6	5.859996302	14.54195031	8.50191613	9.209221964	359.4770117	1761.437358
2	21.48670851	10	13.02393743	5.429713285	8.50191613	5.991600459	446.787836	2189.260396		2	37.49083709	6	4.478559067	40.8988823	9.274817597	19.68702866	281.4020923	1378.870252		2	24.01188019	2	2.330859101	5.552806873	8.50191613	4.096731983	439.3658438	2152.892635
3	32.0196318	7	6.117780627	29.14878407	10.04771906	21.03657109	307.6237748	1507.356496		3	32.86135569	21	17.88323205	24.85188604	10.82062053	13.84480582	316.481161	1550.757689		3	26.95791381	7	7.266477834	2.472990571	6.956113198	1.76753514	359.8201281	1763.118628
4	23.59101824	13	15.42086941	14.83615486	5.410310265	15.30982174	396.3372799	1942.052672		4	25.69532797	4	4.356302401	22.05329573	6.956113198	15.20047652	418.3639926	2049.983564		4	27.37877575	8	8.176890007	40.1771069	10.04771906	26.88859284	372.5513548	1825.501639
5	34.96566542	14	11.20465352	56.24565251	18.54963519	45.34550464	301.7245596	1478.450342		5	31.17790791	10	8.975635829	16.57156305	10.82062053	9.970037514	325.551029	1595.200042		5	39.17428487	6	4.286100663	52.75569608	7.729014664	43.29782542	236.1242849	1157.008996
6	29.91532207	5	4.67722772	118.6682862	9.274817597	108.231587	364.36178	1785.372722		6	33.28221763	11	9.248954063	7.010750783	10.82062053	3.679358504	327.5022151	1604.760854		6	20.84972827	5	6.710915932	30.37609532	10.82062053	46.09387621	450.8452042	2209.1415
7	21.06584657	10	13.28413489	54.59073274	23.18704399	71.69206335	510.3046756	2500.492911		7	34.69267388	14	11.29282129	3.843270593	11.593522	2.380278094	266.6268974	1306.471797		7	32.86135569	5	4.257912393	7.607720216	3.091605866	7.171951771	292.1364563	1431.468636
8	34.12394153	16	13.12118283	43.95740741	18.54963519	34.82729407	322.354321	1579.536173		8	33.28221763	8	6.726512046	4.506911217	13.9122264	2.973886647	271.9169768	1332.393186		8	32.44049374	7	6.038412505	18.49540284	6.956113198	16.14829139	323.6695496	1585.980793
9	32.86135569	6	5.109494872	29.92369952	6.183211731	39.49895363	307.3518967	1506.024294		9	26.11618991	8	8.572201327	5.105389943	23.95994546	4.068384323	365.6735547	1791.800418		9	36.6491132	2	1.527139529		7.729014664		291.9579511	1430.593961
10	28.65273623	3	2.929998151	14.54195031	8.50191613	23.28253898	333.3015012	1633.177356		10	36.6491132	12	9.162837172	3.183342146	17.77673373	1.77973097	264.6721613	1296.89359		10	25.69532797	7	7.623529201	46.0524705	4.637408798	51.00608784	406.6887184	1992.77472
11	28.22049964	8	7.933000502	16.53644239	6.956113198	26.60279245	341.9500052	1675.555026		11	35.38652736	11	8.698951973	18.83956173	17.00383226	11.892362	268.4637547	1315.472398		11	29.91532207	3	2.806336632	21.72799606	6.956113198	21.07374219	342.633784	1678.905541
12	27.37877575	7	7.154778756	4.869952351	13.9122264	8.470323861	336.0267122	1646.53089		12	34.96566542	20	16.00664789	10.96313566	13.13932493	6.428527653	296.0046628	1450.422848		12	28.09537852	4	3.984164827	8.898260609	13.13932493	8.928064333	375.5065977	1839.982329
13	33.70307958	10	8.303144721	2.967087911	16.23093079	4.103081377	278.9062637	1366.640692		13	37.91169904	10	7.381403483	21.54128376		12.96505193	245.306864	1202.003634		13	37.91169904	11	8.119543831	31.65249858	13.9122264	20.33166546	261.1331133	1279.552255
14	30.75704596	5	4.549226666	20.04960644	8.50191613	9.596613693	303.9953841	1489.577382		14	26.53705186	9	9.490782695	15.07326443	20.86833959	12.55573924	361.7583464	1772.615898		14	23.1701563	14	16.90874076	1.438632218	8.50191613	1.405544534	459.6429935	2252.250668
15	29.91532207	9	8.419009896	11.14256208	13.9122264	5.572780604	307.5347134	1506.920096		15	32.44049374	12	10.3515643	5.651373089	13.13932493	3.81112914	299.0090125	1465.144161		15	23.59101824	3	3.558662171	7.771319214	6.956113198	8.404069846	400.5761813	1962.823288
16	28.65273623	5	4.883330252	4.6534241	12.36642346	6.676504731	326.321365	1598.974689		16	34.69267388	13	10.4861912	14.89267355	9.274817597	6.132289343	292.5689739	1433.587972		16	29.56270801	3	2.839809674	5.637733411	7.729014664	4.276862198	363.633805	1781.805645
17	32.86135569	6	5.109494872	5.071813477	11.593522	6.179606243	292.1364563	1431.468636		17	29.91532207	15	14.03168316	9.471177768	16.23093079	4.392864417	349.3193212	1711.664674		17	20.84	6	9.164392127	12.79590531	11	26.72602435	463.0518234	2268.953935
18	34.05569364	6	4.93030417	8.319705254	11.593522	9.630921292	286.2957396	1402.849124		18	24.43274213	19	21.76173828	9.550026439	27.05155132	5.346631857	433.8440582	2125.835885		18	20.3	2	3.136057996	28.73563218	4	63.93374429	458.1280788	2244.827586
19	24.43274213			6.139302711	18.54963519	10.16664058	388.822505	1905.230275		19	27.37877575			11.56613683	23.18704399	5.805981212	385.3349798	1888.141401		19	27.29	5	5.831987661	36.03273482	14	57.77112529	351.7772078	1723.708318
20	33.28221763	7	5.88569804	6.009214957	6.956113198	7.343919605	283.9354067	1391.283493		20	21.1227198	5	6.624183578	19.72599507	15.45802933	24.79603802	440.2842099	2157.392628		20	24.7	5	6.443519971	10.12145749	3	17.83639818	390.6882591	1914.37247
21	25.69532797	8	8.712604801	4.540384416	10.04771906	7.038261276	375.5546538	1840.217804		21	20.67910856	9	12.17931575	17.73126078	13.9122264	23.01421345	444.8934523	2179.977916		21	28.69	8	8.875842079	1.742767515	3	2.453375018	362.4956431	1776.228651
22	38.33256098	6	4.38021682	10.43499286	17.00383226	11.13142351	245.2223321	1201.589427		22	37.91169904	4	2.952561393	20.66204769	11.593522	13.39091366	265.0896756	1298.939411		22	28.05	4	4.539178418	2.970885324	10	4.586376026	345.8110517	1694.474153
23	26.11618991	13	13.92982716	21.05973351	7.729014664	25.3982124	375.2461608	1838.706188		23	25.27446602	3	3.321631567	35.60906091	9.274817597	35.86600109	383.7865453	1880.554072		23	25.29	3	3.77591799	3.954132068	3	6.87681498	377.6196125	1850.336101
24	28.22049964	8	7.933000502	17.12702962	3.864507332	18.1872191	364.9829071	1788.416245		24	26.53705186	19	20.0360968	10.67689564	6.956113198	10.29535133	363.6425045	1781.848272		24	33.84	1	0.940632052	15.2679275	11	19.94869542	280.7328605	1375.591017
25	25.27446602	13	14.39373679	12.52911402	7.729014664	15.45572391	391.69967	1919.328383		25	24.76	9	11.57023012	22.21324717	11	15.21166592	377.6252019	1850.363489		25	33.78	8	7.538422417	31.57686994	8	30.84415783	290.1124926	1421.551214
26	35.80738931	22	17.19341778	11.63633191	8.50191613	9.833982782	284.8574051	1395.801285		26	29.08	19	20.7974135	6.877579092	19	3.640247796	354.1953232	1735.557084		26	26.5	7	8.408185682	5.031446541	11	6.746758357	343.3962264	1682.641509
27	27.37877575	9	9.199001258	5.478696395	10.04771906	6.055488883	372.5513548	1825.501639		27	29.04	13	14.24940952	8.034894399	14	4.641717804	325.4132231	1594.524793		27	25.14	2	2.532298222	3.314770618	7	4.464516115	379.8727128	1861.376293
28	26.11618991	5	5.357625829	8.296258657	4.637408798	10.1085044	371.4171183	1819.94388		28	28.75	7	7.750153759	15.07246377	14	8.936972715	323.4782609	1585.043478		28	33.54	7	6.643319039	4.472271914	5	4.586980017	280.2623733	1373.285629
29	29.07	6	6.569863499	11.46657493	14	7.535797142	331.9573443	1626.590987		29	27.8	1	1.144999592	16.78657074	9	10.18395136	338.1294964	1656.834532		29	33.54	5	4.745227885	6.956867422	9	7.135302249	280.2623733	1373.285629
30	31.52	15	15.14799587	7.931472081	13	4.75806977	309.3274112	1515.704315		30	25.1	5	6.340834393	95.61752988	8	111.4224713	396.4143426	1942.430279		30	26.09	2	2.44009112	6.388143605	5	8.513481607	356.4584132	1746.646225
31	27.39	11	12.78352958	37.72666423	9	26.17896491	354.1438481	1735.304856		31	31.17	18	18.38170663	46.51908887	8	46.70286441	298.3638114	1461.982676		31	28.62	2	2.224387747	19.79967389	10	13.42556691	331.9357093	1626.484976
32	30.02	13	13.78423892	2.77592716	19	1.766598655	321.4523651	1575.116589		32	26.43	8	9.634805495	10.08954471	16	11.45340823	367.0071888	1798.335225		32	21.3	1	1.494412613	28.16901408	6	25.53033436	448.3568075	2196.948357
33	30.34	9	9.442284044	13.73324544	9	8.386917197	327.9499011	1606.954515		33	23.47	5	6.781207638	46.86834256	13	59.91379655	413.2935663	2025.138475		33	27.17	2	2.343098171	7.361059993	8	5.488796851	334.9282297	1641.148325
34	26.12	6	7.311865694	5.104645227	16	3.822271471	356.0490046	1744.640123		34	27.16	7	8.203863055	5.522827688	15	5.917847869	368.1885125	1804.123711		34	29.8	3	3.204461945	25.16778523	4	17.11020345	305.3691275	1496.308725
35	29.58	7	7.532688323	11.83231913	8	7.740266921	317.7822853	1557.133198		35	32.32	9	8.863827286	21.14273927	21	19.32794764	304.7648515	1493.347772		35	24.41	5	6.520071416	3.413901407	14	2.787464166	378.9430561	1856.820975
36	22.8	7	9.772671955	6.578947368	12	5.410805425	425.4385965	2084.649123		36	21.92	7	10.1650055	6.082725061	15	8.923621198	412.8649635	2023.038321		36
37	23.78	8	10.70849072	7.008690777	19	5.613500472	401.5979815	1967.830109		37	24.89	4	5.115466236	6.696129637	14	8.418758984	373.6440337	1830.855765		37
38	20.98	4	6.068825292	27.80425802	11	23.06755803	498.0934223	2440.657769		38										38
39	23.27	7	9.57528666	12.17590603	11	9.470020708	431.8865492	2116.244091		39										39
40	22.99	2	2.76911602	3.62476439	15	2.896794604	430.6220096	2110.047847		40										40
41										41										41
42										42										42
43										43										43
44										44										44
45										45										45
46										46										46
47										47										47
48										48										48
49										49										49
average	28.68219743	8.487179487	8.683947932	17.6851584	11.59036959	16.99893147	350.0812967	1715.398354		average	29.36606317	9.972222222	9.916256397	18.16939321	13.71915559	15.52230984	343.1963367	1681.66205		average	28.16593977	4.885714286	5.23134274	16.13035078	7.947604307	17.5548876	357.0275725	1749.435105
sd	4.439748311	4.012295542	3.888179256	21.10964705	4.591238399	20.23600381	59.86684588	293.3475448		sd	4.868629138	5.358497183	5.158822318	17.24095502	5.149249755	20.2856937	55.27338319	270.8395776		sd	4.845453696	2.887818519	3.125913824	14.10840918	3.218303623	17.00689344	60.21899272	295.0730643
SEM	0.701985845	0.642481478	0.622606966	3.337728265	0.725938531	3.199593139	9.465779465	46.38231938		SEM	0.8003977	0.893082864	0.85980372	2.834395546	0.858208293	3.334947501	9.086888222	44.52575229		SEM	0.819031161	0.488130422	0.528375874	2.419572213	0.5439926	2.916658162	10.17886758	49.87645115
p vs wt													0,4059		0,0945	ns							0,0015		0,0016	ns
										p vs ako													<0,0001		<0,0001
