# Supplementary material for: Blood flow guides sequential support of neutrophil arrest and diapedesis by PILR-β1 and PILR-α
Source: eLife. 2019 Aug 6;8:e47642. doi: 10.7554/eLife.47642 (PMC6699825; doi:10.7554/eLife.47642)
Supplement: Figure 2—source data 2. [file elife-47642-fig2-data2.csv]

Fig.2B
WT
10fps
Mouse		C57/BL6				Experiment Date	5/22/2018			119276
		measure1				measure2				measure3
id	Diameter (�	frame start	frame end	distance (um)	um/s	frame start	frame end	distance (um)	um/s	frame start	frame end	distance (um)	um/s	ave		ave all	sem all	n all
1	34.54480347	35	130	22.345	2.352105263	173	283	22.345	2.031363636	4	80	17.568	2.311578947	2.231682616		6.212220303	0.492561986	117
4	21.48670851	64	161	18.355	1.892268041	396	508	18.355	1.638839286	355	412	18.355	3.220175439	2.250427589
5	32.0196318	40	57	22.614	13.30235294	52	137	20.836	2.451294118	258	399	18.709	1.326879433	5.69350883
7	23.59101824	164	242	12.995	1.666025641	180	195	17.361	11.574	171	392	38.096	1.723800905	4.987942182
Mouse		C57/BL6				Experiment Date	5/28/2018			119525
		measure1				measure2				measure3
id	Diameter (�	frame start	frame end	distance (um)	um/s	frame start	frame end	distance (um)	um/s	frame start	frame end	distance (um)	um/s	ave
0	34.96566542	1	8	14.01	20.01428571	135	162	16.86	6.244444444	305	323	16.86	9.366666667	11.87513228
1	29.91532207	1	16	24.357	16.238	45	63	32.898	18.27666667	21	46	32.898	13.1592	15.89128889
7	21.06584657	19	39	13.945	6.9725	139	149	13.945	13.945	191	204	16.439	12.64538462	11.18762821
11	34.12394153	16	23	21.309	30.44142857	146	154	21.309	26.63625	156	177	35.947	17.11761905	24.73176587
Mouse		C57/BL6				Experiment Date	5/30/2018			119523
		measure1				measure2				measure3
id	Diameter (�	frame start	frame end	distance (um)	um/s	frame start	frame end	distance (um)	um/s	frame start	frame end	distance (um)	um/s	ave
0	32.86135569	70	96	29.964	11.52461538	14	64	27.684	5.5368	78	104	36.699	14.115	10.39213846
1	28.65273623	1	37	51.464	14.29555556	33	52	16.533	8.701578947	56	90	33.078	9.728823529	10.90865268
4	28.22049964	17	69	23.192	4.46	140	252	71.937	6.422946429	204	281	76.687	9.959350649	6.947432359
10	27.37877575	1	102	47.675	4.72029703	166	465	59.987	2.006254181	313	404	58.445	6.422527473	4.383026228
16	33.70307958	190	332	52.219	3.677394366	353	510	31.979	2.036878981	129	315	54.649	2.93811828	2.884130542
Mouse		C57/BL6				Experiment Date	5/30/2018			119524
		measure1				measure2				measure3
id	Diameter (�	frame start	frame end	distance (um)	um/s	frame start	frame end	distance (um)	um/s	frame start	frame end	distance (um)	um/s	ave
4	30.75704596	37	137	55.053	5.5053	212	272	40.74	6.79	400	449	42.423	8.657755102	6.984351701
5	29.91532207	79	172	31.951	3.435591398	139	186	32.164	6.843404255	127	219	37.96	4.126086957	4.801694203
Mouse		C57/BL6				Experiment Date	8/14/2018			121778
		measure1				measure2				measure3
id	Diameter (�	frame start	frame end	distance (um)	um/s	frame start	frame end	distance (um)	um/s	frame start	frame end	distance (um)	um/s	ave
0	28.65273623	36	395	47.607	1.326100279	199	412	26.799	1.258169014	216	381	38.427	2.328909091	1.637726128
1	32.86135569	1	183	39.846	2.189340659	76	506	102.851	2.391883721	285	490	57.076	2.784195122	2.455139834
2	34.05569364	63	600	93.528	1.741675978	12	269	62.216	2.420856031	296	600	68.206	2.243618421	2.135383477
6	24.43274213	140	524	49.232	1.282083333	133	600	77.045	1.649785867	380	528	28.475	1.923986486	1.618618562
9	33.28221763	164	261	35.385	3.647938144	138	383	46.895	1.914081633	430	600	39.706	2.335647059	2.632555612
11	25.69532797	79	329	50.764	2.03056	249	532	47.446	1.676537102	220	534	56.937	1.813280255	1.840125786
14	38.33256098	1	151	29.575	1.971666667	220	348	54.809	4.281953125	483	557	30.174	4.077567568	3.44372912
Mouse		C57/BL6				Experiment Date	8/17/2018			122253
		measure1				measure2				measure3
id	Diameter (�	frame start	frame end	distance (um)	um/s	frame start	frame end	distance (um)	um/s	frame start	frame end	distance (um)	um/s	ave
0	26.11618991	30	99	76.223	11.04681159	97	164	51.033	7.616865672	182	239	56.841	9.972105263	9.545260843
1	28.22049964	53	132	40.069	5.072025316	176	254	54.129	6.939615385	329	463	73.686	5.498955224	5.836865308
22	25.27446602	354	397	25.409	5.909069767	457	507	27.483	5.4966	423	499	28.292	3.722631579	5.042767115
27	35.80738931	18	37	29.683	15.62263158	22	44	25.03	11.37727273	213	363	60.112	4.007466667	10.33579032
55	27.37877575	104	267	56.292	3.453496933	397	512	28.029	2.437304348	455	536	60.57	7.477777778	4.456193019
58	26.11618991	64	600	64.762	1.208246269	260	331	12.63	1.778873239	499	600	19.551	1.935742574	1.640954027
Mouse		C57/BL6				Experiment Date	11/12/2018			124847
		measure1				measure2				measure3
id	Diameter (�	frame start	frame end	distance (um)	um/s	frame start	frame end	distance (um)	um/s	frame start	frame end	distance (um)	um/s	ave
1	29.07	113	166	18.3	3.452830189	206	307	27.391	2.711980198	65	119	20.326	3.764074074	3.309628154
4	31.52	shaky
6	27.39	159	188	22.735	7.839655172	208	228	32.785	16.3925	280	319	43.302	11.10307692	11.7784107
8	30.02	388	533	18.703	1.289862069	162	243	19.117	2.360123457	381	563	22.869	1.256538462	1.635507996
9	30.34	59	87	19.887	7.1025	261	300	22.458	5.758461538	322	372	36.86	7.372	6.744320513
Mouse		C57/BL6				Experiment Date	11/13/2018			124846
		measure1				measure2				measure3
id	Diameter (�	frame start	frame end	distance (um)	um/s	frame start	frame end	distance (um)	um/s	frame start	frame end	distance (um)	um/s	ave
0	26.12	103	117	9.466	6.761428571	1	136	24.02	1.779259259	387	456	13.17	1.908695652	3.483127828
1	29.58	179	247	35.311	5.192794118	189	228	57.699	14.79461538	305	346	51.016	12.44292683	10.81011211
Mar-00	22.8	336	599	101.782	3.870038023	394	583	66.568	3.522116402	375	587	61.226	2.888018868	3.426724431
8	23.78	76	144	50.561	7.435441176	299	398	19.974	2.017575758	324	507	38.263	2.090874317	3.84796375
6	20.98	121	211	67.243	7.471444444	262	339	44.243	5.745844156	406	487	66.313	8.186790123	7.134692908
7	23.27	177	271	37.974	4.039787234	381	492	36.787	3.314144144	207	268	44.395	7.277868852	4.877266744
11	22.99	1	113	66.404	5.928928571	120	237	75.159	6.423846154	339	424	59.653	7.018	6.456924908
PILRaKO
10fps
Mouse		PILRalpha_guide2_8bp_F14				Experiment Date	5/25/2018			405
		measure1				measure2				measure3
id	Diameter (�	frame start	frame end	distance (um)	um/s	frame start	frame end	distance (um)	um/s	frame start	frame end	distance (um)	um/s	ave		ave all	sem all	n all
2	28.22049964	1	126	54.962	4.39696	141	206	44.477	6.842615385	193	272	46.118	5.837721519	5.692432301		5.549088229	0.410927994	111
6	37.49083709	7	49	79.311	18.88357143	59	107	61.218	12.75375	229	280	75.576	14.81882353	15.48538165
7	32.86135569	20	80	53.359	8.893166667	172	242	47.559	6.794142857	321	399	47.373	6.073461538	7.253590354
8	25.69532797	1	175	86.176	4.952643678	158	225	65.822	9.824179104	47	205	70.174	4.441392405	6.406071729
11	31.17790791	69	164	40.015	4.212105263	20	169	58.037	3.895100671	222	308	61.876	7.194883721	5.100696552
14	33.28221763	1	102	29.06	2.877227723	36	225	56.526	2.990793651	178	499	82.275	2.563084112	2.810368495
Mouse		PILRalpha_guide2_8bp_F14				Experiment Date	5/29/2018			418
		measure1				measure2				measure3
id	Diameter (�	frame start	frame end	distance (um)	um/s	frame start	frame end	distance (um)	um/s	frame start	frame end	distance (um)	um/s	ave
1	34.69267388	98	172	50.629	6.841756757	169	237	47.793	7.028382353	405	600	35.905	1.841282051	5.237140387
2	33.28221763	69	178	36.674	3.364587156	207	233	32.507	12.50269231	493	523	19.603	6.534333333	7.467204266
3	26.11618991	155	286	62.408	4.763969466	78	409	77.162	2.331178248	7	339	75.045	2.260391566	3.118513093
5	36.6491132	101	184	46.476	5.599518072	246	381	46.476	3.442666667	483	545	46.476	7.496129032	5.512771257
Mouse		PILRalpha_guide2_8bp_F14				Experiment Date	5/29/2018			421
		measure1				measure2				measure3
id	Diameter (�	frame start	frame end	distance (um)	um/s	frame start	frame end	distance (um)	um/s	frame start	frame end	distance (um)	um/s	ave
1	35.38652736	1	290	29.733	1.028823529	1	353	49.342	1.401761364	43	554	60.98	1.19334638	1.207977091
2	34.96566542	1	414	56.03	1.356658596	1	326	52.279	1.608584615	444	600	33.931	2.175064103	1.713435771
3	37.91169904	65	283	45.088	2.068256881	171	600	43.79	1.020745921	206	415	44.367	2.122822967	1.737275256
4	26.53705186	104	213	24.285	2.227981651	117	169	40.587	7.805192308	429	561	18.258	1.383181818	3.805451926
5	32.44049374	1	192	40.477	2.11921466	144	475	96.484	2.914924471	36	389	68.792	1.94878187	2.327640334
Mouse		PILRalpha_guide2_11bp_F50				Experiment Date	8/14/2018			372
		measure1				measure2				measure3
id	Diameter (�	frame start	frame end	distance (um)	um/s	frame start	frame end	distance (um)	um/s	frame start	frame end	distance (um)	um/s	ave
0	34.69267388	166	233	32.009	4.777462687	82	188	38.458	3.628113208	435	479	38.978	8.858636364	5.754737419
1	29.91532207	120	234	18.8	1.649122807	323	600	45.848	1.655162455	62	144	15.822	1.929512195	1.744599152
8	24.43274213	122	240	35.424	3.002033898	318	391	46.079	6.312191781	123	197	48.982	6.619189189	5.311138289
11	27.37877575	1	66	46.637	7.174923077	122	327	40.067	1.954487805	275	380	82.055	7.814761905	5.648057596
Mouse		PILRalpha_guide2_16bp_F29				Experiment Date	8/16/2018			329
		measure1				measure2				measure3
id	Diameter (�	frame start	frame end	distance (um)	um/s	frame start	frame end	distance (um)	um/s	frame start	frame end	distance (um)	um/s	ave
0	21.1227198	1	112	41.561	3.744234234	52	256	51.282	2.513823529	421	568	45.577	3.10047619	3.119511318
11	20.67910856	157	338	89.605	4.950552486	252	408	59.859	3.837115385	432	564	85.644	6.488181818	5.091949896
16	37.91169904	155	191	47.582	13.21722222	199	231	41.119	12.8496875	306	337	43.623	14.07193548	13.37961507
21	25.27446602	1	67	54.839	8.308939394	79	109	60.99	20.33	106	163	98.594	17.29719298	15.31204413
28	26.53705186	1	162	25.366	1.57552795	135	266	59.889	4.571679389	403	470	43.709	6.523731343	4.223646228
Mouse		PILRalpha_guide2_				Experiment Date	11/13/2018			367
		measure1				measure2				measure3
id	Diameter (�	frame start	frame end	distance (um)	um/s	frame start	frame end	distance (um)	um/s	frame start	frame end	distance (um)	um/s	ave
1	24.76	14	88	56.454	7.628918919	159	308	73.928	4.961610738	169	202	34.855	10.56212121	7.71755029
2	29.08	202	301	31.405	3.172222222	310	600	37.447	1.291275862	416	515	16.516	1.668282828	2.043926971
3	29.04	257	438	37.974	2.09801105	1	417	62.742	1.508221154	207	597	69.64	1.785641026	1.797291076
7	28.75	266	319	58.108	10.96377358	297	325	25.115	8.969642857	64	137	41.562	5.693424658	8.542280367
9	27.8	64	135	44.237	6.23056338	48	149	53.924	5.339009901	279	408	89.035	6.901937984	6.157170422
Mouse		PILRalphaKO...Linie 407				Experiment Date	12/5/2018			378
		measure1				measure2				measure3
id	Diameter (�	frame start	frame end	distance (um)	um/s	frame start	frame end	distance (um)	um/s	frame start	frame end	distance (um)	um/s	ave
0	25.1	18	45	37.111	13.74481481	75	124	53.082	10.83306122	198	237	48.093	12.33153846	12.30313817
4	31.17	6	24	35.33	19.62777778	59	145	59.883	6.963139535	177	210	37.345	11.31666667	12.63586133
1	26.43	149	265	36.292	3.12862069	444	544	52.499	5.2499	458	600	30.751	2.16556338	3.51469469
6	23.47	143	185	28.024	6.672380952	338	399	36.97	6.060655738	486	581	51.922	5.465473684	6.066170125
8	27.16	1	296	34.568	1.17179661	100	598	59.288	1.190522088	55	441	43.466	1.126062176	1.162793625
9	32.32	106	344	49.13	2.064285714	345	458	49.826	4.409380531	515	600	55.611	6.542470588	4.338712278
11	21.92	408	479	31.314	4.410422535	543	592	13.54	2.763265306	279	420	14.841	1.052553191	2.742080344
14	24.89	42	517	102.007	2.147515789	111	536	53.505	1.258941176	49	538	102.376	2.093578732	1.833345233
PILRb1KO
10fps																ave all	sem all	n all
Mouse		PILRb1KO_type61				Experiment Date	5/3/2018			66						7.870806478	0.73897605	105
		measure1				measure2				measure3
id	Diameter (�	frame start	frame end	distance (um)	um/s	frame start	frame end	distance (um)	um/s	frame start	frame end	distance (um)	um/s	ave
1	28.65273623	126	224	49.893	5.091122449	261	468	79.488	3.84	41	127	96.753	11.25034884	6.727157095
4	24.01188019	1	585	36.692	0.628287671	271	468	34.537	1.753147208	354	394	39.674	9.9185	4.099978293
18	26.95791381	214	407	79.491	4.118704663	129	318	32.937	1.742698413	442	532	58.323	6.480333333	4.113912136
16	27.37877575	109	145	75.959	21.09972222	153	175	45.18	20.53636364	341	351	40.237	40.237	27.29102862
Mouse		PILRb1KO_type59				Experiment Date	8/13/2018			108
		measure1				measure2				measure3
id	Diameter (�	frame start	frame end	distance (um)	um/s	frame start	frame end	distance (um)	um/s	frame start	frame end	distance (um)	um/s	ave
1	39.17428487	101	141	56.114	14.0285	141	166	47.935	19.174	223	251	51.816	18.50571429	17.23607143
6	20.84972827	1	43	49.993	11.90309524	116	179	69.591	11.04619048	232	290	44.113	7.605689655	10.18499179
7	32.86135569	1	280	67.432	2.416917563	36	390	94.913	2.681158192	372	600	92.002	4.035175439	3.044417064
Mouse		PILRb1KO_type59				Experiment Date	8/15/2018			124
		measure1				measure2				measure3
id	Diameter (�	frame start	frame end	distance (um)	um/s	frame start	frame end	distance (um)	um/s	frame start	frame end	distance (um)	um/s	ave
0	32.44049374	1	145	70.923	4.925208333	352	478	74.126	5.883015873	284	452	94.803	5.643035714	5.483753307
1	36.6491132	16	31	47.474	31.64933333	70	86	27.708	17.3175	145	165	28.22	14.11	21.02561111
9	25.69532797	21	48	42.527	15.75074074	60	93	51.333	15.55545455	141	191	47.198	9.4396	13.58193176
15	29.91532207	1	118	46.317	3.958717949	92	161	53.194	7.709275362	187	368	53.657	2.964475138	4.877489483
25	28.09537852	1	114	82.063	7.262212389	43	159	58.124	5.010689655	277	372	58.095	6.115263158	6.129388401
Mouse		PILRb1KO_type61				Experiment Date	8/17/2018			154
		measure1				measure2				measure3
id	Diameter (�	frame start	frame end	distance (um)	um/s	frame start	frame end	distance (um)	um/s	frame start	frame end	distance (um)	um/s	ave
0	37.91169904	138	164	27.98	10.76153846	239	289	45.794	9.1588	322	357	42.783	12.22371429	10.71468425
1	23.1701563	1	89	16.318	1.854318182	520	567	41.711	8.874680851	2	155	19.544	1.277385621	4.002128218
18	23.59101824	58	164	34.58	3.262264151	201	509	50.68	1.645454545	444	593	29.733	1.995503356	2.301074017
33	29.56270801	248	376	29.983	2.342421875	377	478	26.174	2.591485149	457	538	32.791	4.048271605	2.994059543
Mouse		PILRb1KO_type6				Experiment Date	11/12/2018			188
		measure1				measure2				measure3
id	Diameter (�	frame start	frame end	distance (um)	um/s	frame start	frame end	distance (um)	um/s	frame start	frame end	distance (um)	um/s	ave
0	20.84	12	105	37.125	3.991935484	211	276	31.401	4.830923077	417	544	38.546	3.03511811	3.95265889
1	20.3	10	77	61.636	9.199402985	103	145	59.043	14.05785714	169	256	46.707	5.36862069	9.541960273
3	27.29	1	29	27.429	9.796071429	29	56	30.18	11.17777778	278	340	51.908	8.372258065	9.782035757
5	24.7	102	245	68.987	4.824265734	196	286	47.233	5.248111111	446	600	63.168	4.101818182	4.724731676
7	28.69	350	399	16.917	3.45244898	63	371	44.561	1.446785714	255	417	24.608	1.519012346	2.13941568
8	28.05	547	563	23.821	14.888125	141	243	19.642	1.925686275	506	600	32.169	3.422234043	6.745348439
9	25.29	40	151	37.083	3.340810811	205	381	48.859	2.776079545	1	341	28.886	0.849588235	2.322159531
16	33.84	8	37	31.309	10.7962069	99	130	43.777	14.1216129	162	238	64.618	8.502368421	11.14006274
Mouse		PILRabetaKO...Linie 460				Experiment Date	12/3/2018			207
		measure1				measure2				measure3
id	Diameter (�	frame start	frame end	distance (um)	um/s	frame start	frame end	distance (um)	um/s	frame start	frame end	distance (um)	um/s	ave
2	33.78	5	47	40.107	9.549285714	62	119	76.978	13.50491228	162	194	57.027	17.8209375	13.62504516
0	26.5	304	530	22.248	0.984424779	287	326	57.094	14.63948718	146	245	14.567	1.471414141	5.698442033
1	25.14	198	261	35.224	5.591111111	318	519	23.033	1.145920398	208	255	65.425	13.92021277	6.885748092
2	33.54	68	186	50.438	4.27440678	143	246	48.244	4.683883495	271	534	32.971	1.25365019	3.403980155
3	33.54	176	465	49.068	1.697854671	297	447	31.854	2.1236	278	481	30.421	1.498571429	1.773342033
4	26.09	1	405	44.379	1.098490099	131	175	32.595	7.407954545	1	250	50.211	2.016506024	3.507650223
Mouse		PILRb1KO...Linie 460				Experiment Date	12/5/2018			224
		measure1				measure2				measure3
id	Diameter (�	frame start	frame end	distance (um)	um/s	frame start	frame end	distance (um)	um/s	frame start	frame end	distance (um)	um/s	ave
0	28.62	196	238	75.255	17.91785714	327	399	60.148	8.353888889	479	600	61.092	5.04892562	10.44022388
1	21.3	83	95	54.089	45.07416667	97	136	64.469	16.53051282	219	276	57.062	10.01087719	23.87185223
2	27.17	243	435	76.814	4.000729167	166	521	73.088	2.058816901	354	574	87.288	3.967636364	3.342394144
3	29.8	87	215	51.818	4.04828125	174	259	55.523	6.532117647	375	428	49.391	9.319056604	6.633151834
4	24.41	94	320	38.604	1.708141593	235	517	44.196	1.567234043	444	564	37.748	3.145666667	2.140347434
All Pairwise Multiple Comparison Procedures (Tukey Test):
Comparisons for factor:
Comparison	Diff of Means	p	q	P	P<0.050
b1ko vs. ako	2.322	3	4.118	0.01	Yes
b1ko vs. wt	1.659	3	2.979	0.088	No
wt vs. ako	0.663	3	1.209	0.669	No
