# Supplementary material for: Blood flow guides sequential support of neutrophil arrest and diapedesis by PILR-β1 and PILR-α
Source: eLife. 2019 Aug 6;8:e47642. doi: 10.7554/eLife.47642 (PMC6699825; doi:10.7554/eLife.47642)
Supplement: Figure 2—source data 3. [file elife-47642-fig2-data3.csv]

Fig.2A-D
	genotype	Mice	Venules	Diameter (?m)	Leukocyte counts (10^6 cells/ml)	Mean blood velocity (mm/s)	Newtonian wall shear rate (10^2/s)	raw	Average cell count (Leukocytes/�m	Mean blood velocity (mm/s)
ave	Wildtype	8	40	28.68219743	4.34	1.22	350.0812967	wt1	0.000004475	1.2015625
sem				0.701985845	0.62	0.02	9.465779465	wt2	0.000003425	1.35
	PILRaKO	7	37	29.36606317	5.19	1.23	343.1963367	wt3	0.000002325	1.1975
				0.8003977	0.46	0.02	9.086888222	wt4	0.0000074	1.159375
	PILRb1KO	7	35	28.16593977	3.95	1.23	357.0275725	wt5	0.00000265	1.191071429
				0.819031161	0.45	0.02	10.17886758	wt6	0.0000033	1.252083333
								wt7	0.000005525	1.2175
								wt8	0.0000056	1.220535714
								ako1	0.00000535	1.320833333
								ako2	0.000005125	1.1734375
								ako3	0.0000048	1.21125
								ako4	0.000007025	1.3046875
								ako5	0.000004125	1.1975
								ako6	0.000006425	1.195
								ako7	0.0000035	1.20078125
								b1ko1	0.00000545	1.2734375
								b1ko2	0.000003425	1.177083333
								b1ko3	0.000003425	1.31125
								b1ko4	0.000004225	1.2734375
								b1ko5	0.000002425	1.20859375
								b1ko6	0.00000315	1.178125
								b1ko7	0.000005525	1.1625
