# Supplementary material for: Blood flow guides sequential support of neutrophil arrest and diapedesis by PILR-β1 and PILR-α
Source: eLife. 2019 Aug 6;8:e47642. doi: 10.7554/eLife.47642 (PMC6699825; doi:10.7554/eLife.47642)
Supplement: Figure 3—source data 1. [file elife-47642-fig3-data1.csv]

Fig.3A
pooled normalized to WT-huIgG
co-coating		huIgG		CD99Fc
date	channel	Alexa488=WT	(PILRaKO)	Alexa488=WT	(PILRaKO)		p	WT-huIgG	WT-CD99Fc	PILRaKO-huIgG
050717-1	field id=1	1.144578313	1.536144578	0.903614458	0.692771084		WT-CD99Fc	0.002
050717-1	2	1.174698795	0.722891566	0.903614458	0.572289157		PILRaKO-huIgG	0.297
050717-1	3	0.813253012	0.602409639	0.722891566	0.813253012		PILRaKO-CD99Fc		0.668	0.014
050717-1	4	0.903614458	0.903614458	0.662650602	1.114457831
050717-1	5	0.963855422	0.63253012	2.259036145	2.379518072
050717-2	field id=1	0.412844037	1.28440367	0.779816514	0.825688073
050717-2	2	0.917431193	0.825688073	1.055045872	1.146788991
050717-2	3	1.009174312	0.733944954	1.146788991	1.009174312
050717-2	4	1.009174312	1.23853211	1.28440367	1.605504587
050717-2	5	1.651376147	1.926605505	3.165137615	2.52293578
050717-3	field id=1	1.098901099	0.879120879	1.428571429	1.043956044
050717-3	2	0.21978022	0.769230769	0.659340659	0.494505495
050717-3	3	0.659340659	0.604395604	0.769230769	1.098901099
050717-3	4	1.043956044	0.769230769	1.043956044	1.098901099
050717-3	5	1.978021978	1.978021978	0.989010989	1.208791209
060717-1	field id=1	0.80952381	1.80952381	1.714285714	1.619047619
060717-1	2	1.047619048	2.285714286	0.952380952	0.857142857
060717-1	3	1.142857143	1.333333333	0.380952381	0.714285714
060717-1	4	1	0.571428571	0.857142857	1.333333333
060717-1	5	1	0.952380952	1.047619048	1.380952381
060717-2	field id=1	0.948275862	1.465517241	2.543103448	3.318965517
060717-2	2	0.732758621	1.206896552	1.810344828	2.112068966
060717-2	3	1.163793103	0.775862069	1.551724138	1.465517241
060717-2	4	0.775862069	1.163793103	2.198275862	1.336206897
060717-2	5	1.379310345	1.336206897	2.112068966	1.896551724
060717-3	field id=1	0.769230769	0.833333333	1.666666667	1.41025641
060717-3	2	0.769230769	0.705128205	2.115384615	1.08974359
060717-3	3	0.641025641	1.282051282	1.474358974	1.602564103
060717-3	4	1.730769231	2.628205128	1.538461538	1.666666667
060717-3	5	1.08974359	1.08974359	3.076923077	3.205128205
130717-1	field id=1	0.932835821	1.529850746	0.895522388	1.119402985
130717-1	2	1.044776119	1.007462687	0.895522388	1.71641791
130717-1	3	0.932835821	1.156716418	1.417910448	2.014925373
130717-1	4	1.231343284	1.305970149	1.268656716	2.462686567
130717-1	5	0.858208955	1.007462687	1.604477612	2.126865672
130717-2	field id=1	0.939849624	0.902255639	1.240601504	1.466165414
130717-2	2	1.127819549	1.353383459	1.165413534	1.879699248
130717-2	3	0.676691729	0.902255639	1.353383459	1.127819549
130717-2	4	0.751879699	0.977443609	1.428571429	1.691729323
130717-2	5	1.503759398	2.142857143	2.293233083	2.593984962
130717-3	field id=1	0.550847458	1.186440678	1.440677966	1.822033898
130717-3	2	1.101694915	1.101694915	1.483050847	1.86440678
130717-3	3	1.186440678	1.271186441	1.56779661	1.694915254
130717-3	4	0.805084746	1.652542373	1.059322034	1.313559322
130717-3	5	1.355932203	1.440677966	1.228813559	1.313559322
	ave	1	1.195201857	1.403461254	1.529867526
	sem	0.048374532	0.070282326	0.091624934	0.095570474
