# Supplementary material for: Blood flow guides sequential support of neutrophil arrest and diapedesis by PILR-β1 and PILR-α
Source: eLife. 2019 Aug 6;8:e47642. doi: 10.7554/eLife.47642 (PMC6699825; doi:10.7554/eLife.47642)
Supplement: Figure 3—source data 2. [file elife-47642-fig3-data2.csv]

Fig.3B
pooled normalized to WT-huIgG
co-coating		huIgG		CD99Fc
date	channel	Alexa488=WT	(PILRb1KO)	Alexa488=WT	(PILRb1KO)		p	WT-huIgG	WT-CD99Fc	PILRb1KO-huIgG
080817-1	field id=1	1.586538462	1.514423077	1.538461538	1.5625		WT-CD99Fc	0.011
080817-1	2	0.649038462	0.384615385	0.673076923	0.480769231		PILRb1KO-huIgG
080817-1	3	0.384615385	0.600961538	0.673076923	0.649038462		PILRb1KO-CD99Fc		0.074	0.256
080817-1	4	0.625	0.168269231	0.817307692	0.504807692
080817-1	5	1.754807692	0.841346154	0.552884615	0.3125
080817-2	field id=1	1.666666667	1.979166667	4.375	2.65625
080817-2	2	1.041666667	0.833333333	1.614583333	2.083333333
080817-2	3	1.041666667	0.625	1.40625	1.041666667
080817-2	4	0.625	0.572916667	1.510416667	1.302083333
080817-2	5	0.625	0.572916667	1.875	1.041666667
080817-3	field id=1	0.957446809	0.921985816	1.524822695	1.418439716
080817-3	2	0.921985816	0.425531915	0.992907801	0.992907801
080817-3	3	0.815602837	0.673758865	1.09929078	0.602836879
080817-3	4	1.276595745	0.425531915	0.638297872	0.815602837
080817-3	5	1.028368794	0.460992908	1.028368794	0.744680851
100817-1	field id=1	1.123188406	1.34057971	1.15942029	1.449275362
100817-1	2	1.304347826	1.304347826	0.942028986	0.688405797
100817-1	3	0.724637681	1.231884058	0.833333333	1.086956522
100817-1	4	0.97826087	1.34057971	1.050724638	0.942028986
100817-1	5	0.869565217	1.34057971	1.15942029	1.268115942
100817-2	field id=1	0.954545455	1.136363636	1.318181818	1.636363636
100817-2	2	0.954545455	0.727272727	1.272727273	1.409090909
100817-2	3	0.772727273	1	1	0.909090909
100817-2	4	1.181818182	0.909090909	1.363636364	1
100817-2	5	1.136363636	1.181818182	1.772727273	1.454545455
100817-3	field id=1	1.290322581	0.887096774	1.290322581	1.290322581
100817-3	2	0.967741935	0.927419355	1.693548387	1.572580645
100817-3	3	0.887096774	0.766129032	1.572580645	1.411290323
100817-3	4	0.766129032	0.846774194	1.169354839	1.935483871
100817-3	5	1.088709677	1.169354839	1.572580645	1.85483871
190817-1	field id=1	0.876777251	0.924170616	0.853080569	0.592417062
190817-1	2	0.853080569	0.521327014	0.734597156	0.450236967
190817-1	3	1.090047393	0.450236967	0.734597156	0.473933649
190817-1	4	0.710900474	0.545023697	1.3507109	0.639810427
190817-1	5	1.469194313	1.279620853	1.72985782	0.900473934
190817-2	field id=1	0.710382514	1.06557377	1.120218579	0.43715847
190817-2	2	0.519125683	0.601092896	0.819672131	0.491803279
190817-2	3	0.710382514	0.601092896	0.491803279	0.655737705
190817-2	4	1.06557377	0.683060109	0.792349727	0.710382514
190817-2	5	1.994535519	1.803278689	1.366120219	0.846994536
190817-3	field id=1	1.111111111	0.757575758	1.515151515	1.01010101
190817-3	2	0.656565657	0.909090909	2.929292929	1.414141414
190817-3	3	1.262626263	0.656565657	1.96969697	1.313131313
190817-3	4	0.757575758	0.656565657	1.414141414	1.111111111
190817-3	5	1.212121212	1.111111111	1.919191919	0.95959596
	ave	1	0.881676164	1.31624034	1.069433388
	sem	0.049837381	0.056870945	0.098209098	0.074464581
