# Supplementary material for: Blood flow guides sequential support of neutrophil arrest and diapedesis by PILR-β1 and PILR-α
Source: eLife. 2019 Aug 6;8:e47642. doi: 10.7554/eLife.47642 (PMC6699825; doi:10.7554/eLife.47642)
Supplement: Figure 3—source data 3. [file elife-47642-fig3-data3.csv]

Fig.3C-E
WT														PILRaKO														PILRb1KO
pooled fold initial (preserum,0m): KC														pooled fold initial (preserum,0m): KC														pooled fold initial (preserum,0m): KC
date	time (min)	preserum	a-PILRs	coordinate										date	time (min)	preserum	a-PILRs	coordinate										date	time (min)	preserum	a-PILRs	coordinate
041018-1	0	1	1.250431779	1	2									081018-1	0	1	1.522262335	1	2									121018-1	0	1	1.151300236	1	2
041018-2	0	1	1.196257198	1	2									081018-2	0	1	1.224187108	1	2									121018-2	0	1	1.09845735	1	2
111018-1	0	1	1.306015038	1	2									091018-1	0	1	1.358015267	1	2									151018-1	0	1	1.131241084	1	2
111018-2	0	1	1.294880546	1	2									091018-2	0	1	1.287234043	1	2									151018-2	0	1	1.151590252	1	2
171018-1	0	1	1.155067155	1	2									161018-1	0	1	1.294937297	1	2									161018-1	0	1	1.134583333	1	2
171018-2	0	1	1.291356611	1	2									161018-2	0	1	1.257575758	1	2									161018-2	0	1	1.131458699	1	2
041018-1	3	2.636154289	4.56591825	3	4									081018-1	3	5.641395909	11.02105897	3	4									121018-1	3	4.798463357	5.859338061	3	4
041018-2	3	2.47840691	3.850767754	3	4									081018-2	3	5.103251569	10.02795208	3	4									121018-2	3	3.484119782	4.023139746	3	4
111018-1	3	7.905263158	10.5112782	3	4									091018-1	3	7.816793893	12.84045802	3	4									151018-1	3	3.070375654	3.883499762	3	4
111018-2	3	6.141979522	8.53447099	3	4									091018-2	3	6.827659574	12.76382979	3	4									151018-2	3	2.887236679	3.453531599	3	4
171018-1	3	3.827838828	5.477411477	3	4									161018-1	3	3.483511379	5.444031584	3	4									161018-1	3	5.11875	5.623333333	3	4
171018-2	3	3.384087006	4.899828277	3	4									161018-2	3	3.190827191	5.001228501	3	4									161018-2	3	3.919156415	4.369068541	3	4
041018-1	5	2.236614853	3.728267127	5	6									081018-1	5	5.196149218	13.06799037	5	6									121018-1	5	3.535460993	4.304373522	5	6
041018-2	5	1.948176583	3.209692898	5	6									081018-2	5	4.82601255	11.6486024	5	6									121018-2	5	3.171506352	3.29491833	5	6
111018-1	5	6.342105263	9.129323308	5	6									091018-1	5	6.611450382	16.09923664	5	6									151018-1	5	2.456015216	3.043271517	5	6
111018-2	5	4.884641638	7.860750853	5	6									091018-2	5	5.226241135	15.4035461	5	6									151018-2	5	2.216439488	2.762907889	5	6
171018-1	5	2.947496947	4.156288156	5	6									161018-1	5	3.097538319	5.689270785	5	6									161018-1	5	4.254166667	4.687083333	5	6
171018-2	5	2.707498569	4.096164854	5	6									161018-2	5	2.77968878	4.757575758	5	6									161018-2	5	3.652372583	3.816871705	5	6
pooled fold initial (preserum,0m)														pooled fold initial (preserum,0m)														pooled fold initial (preserum,0m)
preserum	date													preserum	date													preserum	date
time (min)	041018-1	041018-2	111018-1	111018-2	171018-1	171018-2		ave	sem					time (min)	081018-1	081018-2	091018-1	091018-2	161018-1	161018-2		ave	sem					time (min)	121018-1	121018-2	151018-1	151018-2	161018-1	161018-2		ave	sem
0	1	1	1	1	1	1		1	0					0	1	1	1	1	1	1		1	0					0	1	1	1	1	1	1		1	0
3	2.636154289	2.47840691	7.905263158	6.141979522	3.827838828	3.384087006		4.395621619	0.884766763					3	5.641395909	5.103251569	7.816793893	6.827659574	3.483511379	3.190827191		5.343906586	0.742965466					3	4.798463357	3.484119782	3.070375654	2.887236679	5.11875	3.919156415		3.879683648	0.373157735
5	2.236614853	1.948176583	6.342105263	4.884641638	2.947496947	2.707498569		3.511088976	0.705494462					5	5.196149218	4.82601255	6.611450382	5.226241135	3.097538319	2.77968878		4.62284673	0.589134347					5	3.535460993	3.171506352	2.456015216	2.216439488	4.254166667	3.652372583		3.214326883	0.313524447
a-PILRs	date									paired t-test				a-PILRs	date									paired t-test				a-PILRs	date									paired t-test
time (min)	041018-1	041018-2	111018-1	111018-2	171018-1	171018-2		ave	sem	p vs preserum				time (min)	081018-1	081018-2	091018-1	091018-2	161018-1	161018-2		ave	sem	p vs preserum				time (min)	121018-1	121018-2	151018-1	151018-2	161018-1	161018-2		ave	sem	p vs preserum
0	1.250431779	1.196257198	1.306015038	1.294880546	1.155067155	1.291356611		1.249001388	0.025004702	0.0002				0	1.522262335	1.224187108	1.358015267	1.287234043	1.294937297	1.257575758		1.324035301	0.043602811	<.0001				0	1.151300236	1.09845735	1.131241084	1.151590252	1.134583333	1.131458699		1.133105159	0.007919598	<.0001
3	4.56591825	3.850767754	10.5112782	8.53447099	5.477411477	4.899828277		6.306612491	1.070364006	0.0002				3	11.02105897	10.02795208	12.84045802	12.76382979	5.444031584	5.001228501		9.516426489	1.427022591	0.0024				3	5.859338061	4.023139746	3.883499762	3.453531599	5.623333333	4.369068541		4.535318507	0.400911494	0.001
5	3.728267127	3.209692898	9.129323308	7.860750853	4.156288156	4.096164854		5.363414533	1.013147856	0.0024				5	13.06799037	11.6486024	16.09923664	15.4035461	5.689270785	4.757575758		11.11103701	1.976431395	0.0059				5	4.304373522	3.29491833	3.043271517	2.762907889	4.687083333	3.816871705		3.65157105	0.306197799	0.0081
fold difference induced by a-PILRs										1-sample t-test				fold difference induced by a-PILRs										1-sample t-test				fold difference induced by a-PILRs										1-sample t-test
time (min)	041018-1	041018-2	111018-1	111018-2	171018-1	171018-2		ave	sem	p				time (min)	081018-1	081018-2	091018-1	091018-2	161018-1	161018-2		ave	sem	p				time (min)	121018-1	121018-2	151018-1	151018-2	161018-1	161018-2		ave	sem	p
0	1.250431779	1.196257198	1.306015038	1.294880546	1.155067155	1.291356611		1.249001388	0.025004702	0.0002				0	1.522262335	1.224187108	1.358015267	1.287234043	1.294937297	1.257575758		1.324035301	0.043602811	0.0007				0	1.151300236	1.09845735	1.131241084	1.151590252	1.134583333	1.131458699		1.133105159	0.007919598	<.0001
3	1.732037563	1.553727009	1.329655697	1.389531007	1.430940989	1.447902571		1.480632473	0.058646195	0.0004				3	1.953604949	1.965012296	1.642675781	1.869429729	1.5628	1.567376797		1.760149925	0.077726906	0.0002				3	1.221086341	1.154707644	1.264828868	1.196137339	1.098575499	1.114798206		1.175022316	0.026151291	0.0011
5	1.666924067	1.647536946	1.439478364	1.609278927	1.410107705	1.512896406		1.547703736	0.044657441	<.0001				5	2.514937471	2.413711584	2.435053689	2.947346994	1.836707152	1.711549794		2.309884447	0.187683578	0.0009				5	1.217485791	1.038912732	1.23910939	1.246552367	1.101762977	1.045038976		1.148143706	0.039782956	0.0137
