# Supplementary material for: Blood flow guides sequential support of neutrophil arrest and diapedesis by PILR-β1 and PILR-α
Source: eLife. 2019 Aug 6;8:e47642. doi: 10.7554/eLife.47642 (PMC6699825; doi:10.7554/eLife.47642)
Supplement: Figure 3—source data 4. [file elife-47642-fig3-data4.csv]

Fig.3F
pooled fold initial (preserum,0m): PMA&ionomycin
date	time (min)	preserum	a-PILRs	coordinate
040119-1	0	1	1.196209588	1	2
040119-2	0	1	1.485682819	1	2
070119-1	0	1	1.34829932	1	2
070119-2	0	1	1.50310559	1	2
080119-1	0	1	1.381059752	1	2
040119-1	3	7.177257525	8.16722408	3	4
040119-2	3	10.41740088	10.5407489	3	4
070119-1	3	12.64489796	13.21496599	3	4
070119-2	3	11.3431677	12.64440994	3	4
080119-1	3	6.783540023	9.261555806	3	4
040119-1	5	14.60981048	10.60758082	5	6
040119-2	5	7.366740088	6.248898678	5	6
070119-1	5	10.14421769	13.76870748	5	6
070119-2	5	7.857142857	6.74378882	5	6
080119-1	5	7.518602029	15.21533258	5	6
pooled fold initial (preserum,0m): PMA&ionomycin
preserum	date
time (min)	040119-1	040119-2	070119-1	070119-2	080119-1			ave	sem
0	1	1	1	1	1			1	0
3	7.177257525	10.41740088	12.64489796	11.3431677	6.783540023			9.673252818	1.156578563
5	14.60981048	7.366740088	10.14421769	7.857142857	7.518602029			9.499302628	1.372969273
a-PILRs	date									paired t-test
time (min)	040119-1	040119-2	070119-1	070119-2	080119-1			ave	sem	p vs preserum
0	1.196209588	1.485682819	1.34829932	1.50310559	1.381059752			1.382871414	0.055257394	0.0023
3	8.16722408	10.5407489	13.21496599	12.64440994	9.261555806			10.76578094	0.964198754	0.052
5	10.60758082	6.248898678	13.76870748	6.74378882	15.21533258			10.51686168	1.804299683	0.6488
fold difference induced by a-PILRs										1-sample t-test
time (min)	040119-1	040119-2	070119-1	070119-2	080119-1			ave	sem	p
0	1.196209588	1.485682819	1.34829932	1.50310559	1.381059752			1.382871414	0.055257394	0.0023
3	1.137931034	1.011840575	1.045082849	1.114715948	1.365298321			1.134973746	0.06193169	0.0948
5	0.726058756	0.848258335	1.357296137	0.858300395	2.023691708			1.162721066	0.240973301	0.5365
