# Supplementary material for: Blood flow guides sequential support of neutrophil arrest and diapedesis by PILR-β1 and PILR-α
Source: eLife. 2019 Aug 6;8:e47642. doi: 10.7554/eLife.47642 (PMC6699825; doi:10.7554/eLife.47642)
Supplement: Figure 3—figure supplement 1—source data 1. [file elife-47642-fig3-figsupp1-data1.zip]

Archive with 8 entries (5 files):
- Figure 3-figure supplement 1-source data 1-2/
- Figure 3-figure supplement 1-source data 1-2/Figure 3-figure supplement 1-source data 2 (Syk).tif
- __MACOSX/
- __MACOSX/Figure 3-figure supplement 1-source data 1-2/
- __MACOSX/Figure 3-figure supplement 1-source data 1-2/._Figure 3-figure supplement 1-source data 2 (Syk).tif
- Figure 3-figure supplement 1-source data 1-2/Figure 3-figure supplement 1-source data 1 (4G10).tif
- __MACOSX/Figure 3-figure supplement 1-source data 1-2/._Figure 3-figure supplement 1-source data 1 (4G10).tif
- __MACOSX/._Figure 3-figure supplement 1-source data 1-2
