# Supplementary material for: Blood flow guides sequential support of neutrophil arrest and diapedesis by PILR-β1 and PILR-α
Source: eLife. 2019 Aug 6;8:e47642. doi: 10.7554/eLife.47642 (PMC6699825; doi:10.7554/eLife.47642)
Supplement: Figure 3—figure supplement 1—source data 2. [file elife-47642-fig3-figsupp1-data2.csv]

	Syk inhibitor PRT
pool	0 uM			1 uM
	WT	PILRaKO		WT	PILRaKO
1	0.524839988	1.235294118	1	0.694910088	0.621761658
1	0.675708625	1.537945748	1	0.539469674	0.32459616
1	0.853093569	1.464797318	1	0.442548004	0.481865285
1	1.163974398	1.341359342	1	0.550441938	0.537640963
1	1.400792441	1.329472722	1	0.620847303	0.222188357
1	1.381590978	0.732398659	1	0.837549528	0.21761658
2	0.531589674	1.518342391	2	0.309966474	0.330996647
2	0.687839674	1.56080163	2	0.357512953	0.587930509
2	1.606657609	1.44361413	2	0.349283755	0.597074063
2	1.086956522	1.233016304	2	0.2889363	0.279792746
2	1.086956522	1.416440217	2	0.5184395	0.110637001
2	1.23364486	1.309442935	2	0.395001524	0.220359646
3	0.76635514	1.323987539	3	0.373831776	0.46728972
3	1.943925234	2.881619938	3	0.560747664	0.317757009
3	1.476635514	2.118380062	3	0.598130841	0.523364486
3	0.579439252	3.302180685	3	0.242990654	0.261682243
3	0	5.965732087	3	0.186915888	0.672897196
3		4.361370717	3	0.411214953
Average	1	2.004233141		0.459929934	0.398555898
STDEV	0.486691211	1.327575925		0.168256731	0.172271656
SEM	0.118039957	0.312912646		0.040808251	0.040604819
p	0.006014215			0.294099989
