# Supplementary material for: Blood flow guides sequential support of neutrophil arrest and diapedesis by PILR-β1 and PILR-α
Source: eLife. 2019 Aug 6;8:e47642. doi: 10.7554/eLife.47642 (PMC6699825; doi:10.7554/eLife.47642)
Supplement: Figure 3—figure supplement 1—source data 3. [file elife-47642-fig3-figsupp1-data3.csv]

	Syk inhibitor PRT
pool	0 uM			1 uM
	WT	PILRb1KO		WT	PILRb1KO
1	0.66	1.03	1	0.149473012	0.283615458
1	0.96	0.72	1	0.216544235	0.408176302
1	1.38	0.64	1	0.128393485	0.389013095
1	0.88	0.84	1	0.103481316	0.528904503
1	1	0.43	1	0.197381028	0.306611306
1	1.11	0.61	1	0.182050463	0.14372405
2	0.99	0.65	2	1.169797145	0.031555222
2	1.01	0.57	2	0.247933884	0.892561983
2	0.53	0.98	2	0.333583772	0.743801653
2	0.98	0.65	2	0.058602554	0.874530428
2	1.21	0.62	2	0.069872276	0.022539444
2	1.28	1.38	2	0.28174305	0.05634861
ave	1	0.76	ave	0.261571352	0.390115171
s	0.239613672	0.260324832	s	0.297926757	0.314193904
sem	0.069170509	0.075149306	sem	0.086004047	0.094733027
p	0.028109615		p	0.314931676
