# Supplementary material for: Blood flow guides sequential support of neutrophil arrest and diapedesis by PILR-β1 and PILR-α
Source: eLife. 2019 Aug 6;8:e47642. doi: 10.7554/eLife.47642 (PMC6699825; doi:10.7554/eLife.47642)
Supplement: Figure 4—source data 1. [file elife-47642-fig4-data1.csv]

Fig.4A-C
	WT - WT																																				KO - WT
		WT		Rolling number (n/mm/sec)		Rolling flux fraction alex			adhesion		transmigration	Newtonian wall shear rate (s-1)	Wall shear rate (s-1)	Vessel diameter (�	Wall shear rate (/s) factor 4.9					WT - CD99 KO		Rolling number (n/mm/sec)		Rolling flux fraction alex			adhesion		transmigration	Newtonian wall shear rate (s-1)	Wall shear rate (s-1)	Vessel diameter (�	Wall shear rate (/s) factor 4.9					PILRaKO - WT		Rolling number (n/mm/sec)		Rolling flux fraction alex			adhesion		transmigration	Newtonian wall shear rate (s-1)	Wall shear rate (s-1)
1									16.18946997		19	389.2801252	825.2738654	25.56	1907.472613			1				34.79721622		35.99626105			10.31241533		11	367.1706263	778.4017279	27.78	1799.136069			1				23.82212811		48.54660581			16.85070866		11	500.2646903	1060.561143
2				18.59851212		23.0501895			19.47900674		10	349.1720662	740.2447804	27.78	1710.943125			2				10.74835416		12.82700645			11.54691245		9	399.0326481	845.949214	24.81	1955.259976			2				13.19056487		23.03029306			11.85511682		12	451.5828678	957.3556797
3				41.49085795		61.86891993			13.4307969		13	398.7341772	845.3164557	23.7	1953.797468			3				18.98734177		24.98234907			8.05847814		16	396.6244726	840.8438819	23.7	1943.459916			3				71.87961843		111.5293759			7.697941634		11	380.8948005	807.496977
4				25.79793617		30.85936138			20.62483066		17	361.7710583	766.9546436	27.78	1772.678186			4				9.899208063		16.6677478			3.437471777		15	507.5593952	1076.025918	18.52	2487.041037			4				35		68.45374013			22.28169206		8	465	985.8
5				1.874765654		2.497447647			8.354590198		15	352.455943	747.2065992	26.67	1727.034121			5				6.640106242		9.117426959			7.045371548		11	418.3266932	886.8525896	22.59	2049.800797			5				3.00030003		5.225584319			10.0277642		14	423.0423042	896.849685
6				23.95470383		36.48512379			9.704569712		13	415.9407666	881.7944251	22.96	2038.109756			6				10.75899844		19.58464706			3.736031532		3	554.5774648	1175.704225	17.04	2717.429577			6				6.067961165		6.502201839			9.65746015		8	312.5	662.5
7				13.02545885		15.76844364			19.22297716		17	348.1349911	738.0461812	28.15	1705.861456			7				2.534854246		2.927623568			9.682430009		10	366.9201521	777.8707224	26.3	1797.908745			7				10.55555556		12.92905337			13.79342842		10	330	699.6
8				8.076612438		9.879845809			8.814396305		28	327.1028037	693.4579439	28.89	1602.803738			8				8.438818565		9.904777555			1.34307969		6	409.2827004	867.6793249	23.7	2005.485232			8				9.643201543		17.89875258			29.1605007		11	455.6412729	965.9594986
9				20.27883397		21.08722177			7.261822507		17	363.1178707	769.8098859	26.3	1779.277567			9				25.63226247		23.87594569			4.351468032		5	338.3458647	717.2932331	29.26	1657.894737			9				14.79289941		20.83940557			12.94899686		10	353.1804734	748.7426036
10				15.80931534		15.37140116			8.129037599		20	357.5337468	757.9715432	27.41	1751.915359			10				35.35840566		48.1685649			3.069526389		2	460.4628737	976.1812922	20.74	2256.268081			10				5.784805245		7.525776293			13.50331181		23	381.7971462	809.4099499
11				4.091653028		4.416700072			7.814481666		6	405.0736498	858.7561375	24.44	1984.860884			11				54.85232068		66.0842566			2.68615938		5	398.7341772	845.3164557	23.7	1953.797468			11				12.09189843		17.31570372			14.11289299		6	378.8794841	803.2245062
12				8.036001286		10.76561632			7.673815973		9	453.2304725	960.8486017	20.74	2220.829315			12				7.71307366		8.493296992			3.682721402		2	364.4427304	772.6185885	25.93	1785.769379			12				15.26840244		26.01676605			24.55621111		18	455.6412729	965.9594986
13				11.24784968		12.34084886			15.16363096		16	375.1488686	795.3156014	25.19	1838.229456			13				59.29418488		71.80871412			6.821900698		9	409.344192	867.8096871	23.33	2005.786541			13				43.09252218		54.44780511			12.10303751		21	382.1292776	810.1140684
14				8.895866039		7.222589462			2.998209292		7	317.11146	672.2762951	31.85	1553.846154			14				13.69327074		15.37806346			6.22671922		12	367.7621283	779.6557121	25.56	1802.034429			14				2.109704641		3.112936161			14.77387659		22	402.9535865	854.2616034
15				7.895152376		10.33655882			6.031452137		10	447.6551397	949.0288963	21.11	2193.510185			15				57.72429312		43.95783632			3.737128107		14	305.2538891	647.1382448	34.07	1495.744056			15				9.404809888		13.39651152			8.980931906		36	380.8948005	807.496977
16				2.250225023		2.698928165			17.19045292		13	441.0441044	935.0135014	22.22	2161.116112			16				26.2973352		27.57918636			2.232187143		3	343.6185133	728.4712482	28.52	1683.730715			16				4.564423579		6.244849735			13.69878228		30	373.6306729	792.0970266
17				16.54095541		17.68056727			10.10908731		26	385.0734418	816.3556967	25.19	1886.859865			17				5.902316659		8.019516907			1.40907431		6	422.7534307	896.2372731	22.59	2071.491811			17				20.86593636		28.84997852			22.41618919		33	369.7183099	783.8028169
18				30.26070764		46.05928162			8.891337613		6	432.9608939	917.877095	21.48	2121.50838			18				13.4978789		16.14642971			3.682721402		3	364.4427304	772.6185885	25.93	1785.769379			18				18.90975483		25.24954627			12.45343844		5	367.7621283	779.6557121
19				29.5115833		42.25749332			5.636297239		13	416.1133245	882.1602479	22.59	2038.95529			19				30.79109427		45.48354858			6.031452137		11	445.286594	944.0075793	21.11	2181.904311			19				22.07505519		36.81389812			14.59393265		25	499.2358635	1058.380031
20				30.75307531		44.0652696			7.162688716		22	429.7929793	911.1611161	22.22	2105.985599			20				16.29422719		23.52951557			1.481889602		13	439.9441341	932.6815642	21.48	2155.726257			20				15.92577205		22.46202881			17.19164323		6	392.6049024	832.322393
21				65.44737314		109.2300319			15.41037643		17	527.1651425	1117.590102	18.59	2583.109198			21				29.5115833		39.68206552			2.818148619		4	427.1801682	905.6219566	22.59	2093.182824			21				18.70032726		22.3783579			18.97359071		5	329.5932679	698.7377279
22				16.29422719		24.40748257			14.81889602		4	439.9441341	932.6815642	21.48	2155.726257			22				10.38637308		12.90645753			9.257038662		15	407.1458247	863.1491483	24.07	1995.014541			22				6.102212052		9.284636897			16.02475401		2	441.6475973	936.2929062
23				51.59587233		57.04306195			4.583295703		11	356.3714903	755.5075594	27.78	1746.220302			23				13.28021248		18.23485392			1.40907431		3	418.3266932	886.8525896	22.59	2049.800797			23				12.59899208		28.90858933			13.74988711		14	507.5593952	1076.025918
24				30.90151821		39.24470288			6.414951361		9	388.9560661	824.5868601	24.81	1905.884724			24				6.207324643		8.556187479			1.481889602		8	460.8938547	977.0949721	21.48	2258.379888			24				5.727376861		12.07651752			20.31432757		18	456.5537555	967.8939617
25				7.377895824		10.66769653			5.636297239		5	418.3266932	886.8525896	22.59	2049.800797			25				7.939658595		9.372036132			2.527271826		3	402.9376737	854.2278682	25.19	1974.394601			25				46.86914136		72.36893475			7.161077313		11	363.7045369	771.0536183
26				12.59899208		14.43171688			4.583295703		8	349.1720662	740.2447804	27.78	1710.943125			26				23.33333333		37.25986843			4.774648298		5	472.5	1001.7	20	2315.25			26				21.21095256		34.5768782			7.365442805		12	364.4427304	772.6185885
27				24.59445317		23.14071015			6.995821682		14	323.3908948	685.588697	31.85	1584.615385			27				45.62737643		54.82677659			1.210303751		8	363.1178707	769.8098859	26.3	1779.277567			27				6.045949214		9.932797633			8.980931906		26	395.0020153	837.4042725
28				13.89440254		18.01631946			11.37272322		8	375.1488686	795.3156014	25.19	1838.229456			28				3.308191081		4.216585405			7.581815479		8	373.1639539	791.1075824	25.19	1828.503374			28				4.922644163		8.779670591			13.4307969		20	398.7341772	845.3164557
29				3.969829297		5.093619114			11.37272322		7	379.1186979	803.7316395	25.19	1857.68162			29				47.21853327		66.05705778			2.818148619		19	422.7534307	896.2372731	22.59	2071.491811			29				9.24556213		13.5900328			9.417452265		19	371.6715976	787.943787
30				6.724601697		6.507167835			13.83096962		15	307.2625698	651.396648	32.22	1505.586592			30				4.374453193		5.000252084			5.967564427		4	371.2035996	786.951631	26.67	1818.897638			30				9.120758847		12.78052019			6.967746513		14	379.423568	804.3779642
31				1.084363479		1.072731787			17.60334441		25	330.1886792	700	30.74	1617.924528			31				36.15168954		51.11011936			2.818148619		4	418.3266932	886.8525896	22.59	2049.800797			31				11.08502869		16.24377712			19.92550151		10	383.4115806	812.8325509
32				7.222222222		9.27708348			9.549296596		23	323.3333333	685.4666667	30	1584.333333			32				5.29310573		6.471167806			0		4	389.0432711	824.7717348	25.19	1906.312029			32				49.3612079		80.52392668			12.47730392		8	426.8292683	904.8780488
33				24.23487052		39.8259745			5.289736378		16	392.6049024	832.322393	24.07	1923.764022			33				4.355400697		5.915257884			1.386367102		4	409.4076655	867.9442509	22.96	2006.097561			33				20.56819643		30.48789558			7.365442805		28	368.2992673	780.7944466
34				8.399328054		11.41591468			14.89571103		19	356.3714903	755.5075594	27.78	1746.220302			34				2.288329519		3.248483142			2.913591639		5	432.4942792	916.8878719	21.85	2119.221968			34				15.99680064		37.47199406			15.27581939		23	563.8872226	1195.440912
35				13.37711298		18.15185042			8.129037599		12	366.6545057	777.307552	27.41	1796.607078			35				2.727768685		3.42569166			3.907240833		9	390.7528642	828.396072	24.44	1914.689034			35				4.602638846		5.107326491			16.60407509		16	311.4452286	660.2638846
36				11.63873371		21.0976376			5.927558409		16	446.9273743	947.4860335	21.48	2189.944134			36				1.874765654		2.102534842			3.580538656		3	367.4540682	779.0026247	26.67	1800.524934			36				0.77591558		1.403089946			17.78267523		22	439.9441341	932.6815642
37				5.339435545		9.320762409			11.65436656		11	448.5125858	950.8466819	21.85	2197.71167			37				1.168770453		1.257829093			5.580467857		7	334.8527349	709.887798	28.52	1640.778401			37				0.833333333		1.644534297			12.73239546		4	465	985.8
38				7.895152376		14.79360712			10.55504124		18	447.6551397	949.0288963	21.11	2193.510185			38				1.384849744		1.720861004			6.612170473		5	407.1458247	863.1491483	24.07	1995.014541			38				14.18647882		14.69624105			5.605692161		29	305.2538891	647.1382448
39				13.30798479		19.49927299			4.841215005		7	368.8212928	781.9011407	26.3	1807.224335			39																		39				14.77898697		22.89558032			12.82990272		24	384.9254333	816.0419186
40
																			average			18.32334949		22.68149475			4.400514923		7.473684211	403.9101548	856.2895281	24.20052632	1979.159758				average			16.2651987		25.78244035			14.24883994		15.45945946	406.067654	860.8634264
	average			16.9549588		22.81445138			10.34224638		13.8974359	387.4967644	821.4931405	25.39615385	1898.734145				sd			17.17418831		20.4708258			2.838207737		4.470545297	48.06769183	101.9035067	3.149546469	235.5316899				sd			15.31740568		24.49566941			5.192396444		8.584852922	57.55477764	122.0161286
	sd			13.92486367		21.02002525			4.742375939		6.05585785	48.22110881	102.2287507	3.4430438	236.2834331				SEM			2.786021234		3.320806453			0.460418093		0.725218211	7.797609279	16.53093167	0.510923904	38.20828546				SEM			2.518165981		4.027063245			0.853624717		1.411341127	9.461947159	20.05932798
	SEM			2.258911174		3.409898367			0.759387904		0.969713337	7.721557127	16.36970111	0.551328247	37.83562992
[truncated: 11 more columns]
