# Supplementary material for: Blood flow guides sequential support of neutrophil arrest and diapedesis by PILR-β1 and PILR-α
Source: eLife. 2019 Aug 6;8:e47642. doi: 10.7554/eLife.47642 (PMC6699825; doi:10.7554/eLife.47642)
Supplement: Figure 4—source data 2. [file elife-47642-fig4-data2.csv]

Fig.4A-C
	Donor genotype (neutrophil)	Recipient genotype (endothelium)	Mice	Venules	Diameter (?m)	Leukocyte counts (10^6 cells/ml)	Mean blood velocity (mm/s)	Newtonian wall shear rate (10^2/s)
ave	Wildtype	Wildtype	5	39	25.4	3.27	1.21	387.5
sem					0.55	0.19	0	7.72
	Wildtype	CD99KO	5	38	24.2	3.52	1.2	403.91
					0.51	0.07	0.01	7.8
	PILRaKO	Wildtype	5	39	24.45	2.87	1.2	402.94
					0.63	0.11	0.01	9.35
	PILRaKO	CD99KO	4	34	23.81	3.47	1.21	413.21
					0.6	0.12	0.01	9.76
