# Supplementary material for: Blood flow guides sequential support of neutrophil arrest and diapedesis by PILR-β1 and PILR-α
Source: eLife. 2019 Aug 6;8:e47642. doi: 10.7554/eLife.47642 (PMC6699825; doi:10.7554/eLife.47642)
Supplement: Figure 4—source data 3. [file elife-47642-fig4-data3.csv]

Fig.4D-F
	WT-->WT													WT-->CD99KO													PILRb1KO-->WT													PILRb1KO-->CD99KO
vessel id	date-maus	Diameter (�	Average cell count (Leukocytes/�m	Mean blood flow velocity (mm/sec)	adhesion	Rolling number (n/mm/sec)	transmigration	Newtonian wall shear rate (s-1)	Wall shear rate (s-1)	Wall shear rate (/s) factor 4.9	Rolling flux fraction(new)		vessel id	date-maus	Diameter (�	Average cell count (Leukocytes/�m	Mean blood flow velocity (mm/sec)	adhesion	Rolling number (n/mm/sec)	transmigration	Newtonian wall shear rate (s-1)	Wall shear rate (s-1)	Wall shear rate (/s) factor 4.9	Rolling flux fraction(new)		vessel id	date-maus	Diameter (�	Average cell count (Leukocytes/�m	Mean blood flow velocity (mm/sec)	adhesion	Rolling number (n/mm/sec)	transmigration	Newtonian wall shear rate (s-1)	Wall shear rate (s-1)	Wall shear rate (/s) factor 4.9	Rolling flux fraction(new)		vessel id	date-maus	Diameter (�	Average cell count (Leukocytes/�m	Mean blood flow velocity (mm/sec)	adhesion	Rolling number (n/mm/sec)	transmigration	Newtonian wall shear rate (s-1)	Wall shear rate (s-1)	Wall shear rate (/s) factor 4.9
10	050318-maus1	20.142	0.0000034	1.2125	1.580329096	8.274583788	9	481.5807765	1020.951246	2359.745805	12.68799585		0	050318-maus2	29.667	0.0000041	1.25625	2.145885236	11.23582881	18	338.7602386	718.1717059	1659.925169	9.362281101		0	060318-maus1	20.839	0.000008025	1.0625	7.637359915	12.79651935	10	407.8890542	864.7247949	1998.656365	9.169615584		0	060318-maus2	26.935	0.00000415	1.1375	9.45416407	33.4137739	11	337.8503805	716.2428068	1655.466865
14	050318-maus1	24.089		1.25625	10.57112828	12.45381709	7	417.2028727	884.4700901	2044.294076	15.41128478		1	050318-maus2	36.438		1.16875	4.36782873	3.659183636	4	256.6002525	543.9925353	1257.341237	2.668297928		2	060318-maus1	19.562		1.13125	0	7.667927615	6	462.6316328	980.7790614	2266.895001	5.49757601		1	060318-maus2	22.998		1.225	11.07261106	18.11751747	15	426.1240108	903.3829029	2088.007653
0	070318-maus1	23.715	0.00000375	1.1	14.76453195	4.919530536	26	371.0731604	786.6751001	1818.258486	6.403047223		0	070318-maus2	20.344	0.000006025	1.175	1.564637665	7.373181282	3	462.0526937	979.5517106	2264.058199	6.518291418		3	060318-maus1	19.543		1.1125	4.886300259	3.411281107	3	455.4060277	965.4607788	2231.489536	2.489380838		2	060318-maus2	21.563		1.225	16.23804087	17.77736555	12	454.4822149	963.5022956	2226.962853
1	070318-maus1	24.501		1.225	5.196683997	16.32586425	11	399.9836741	847.9653892	1959.920003	18.46864954		1	070318-maus2	21.094		1.3	10.56304734	4.740684555	13	493.0311937	1045.226131	2415.852849	3.653354698		4	060318-maus1	30.884		1.30625	8.245302074	12.41203644	4	338.3629064	717.3293615	1657.978241	4.881443642		3	060318-maus2	21.972		1.30625	4.346120788	37.16851751	19	475.6053159	1008.28327	2330.466048
5	070318-maus1	22.174		1.15625	8.613057271	28.5619795	8	417.1552268	884.3690809	2044.060612	37.82434119		4	070318-maus2	24.299		1.225	1.309971137	28.12187058	6	403.3087781	855.0146097	1976.213013	19.96515979		5	060318-maus1	33.097		1.31875	1.923496912	25.17851568	4	318.7600085	675.7712179	1561.924041	9.152592071		4	060318-maus2	25.949		1.2	0	76.43197554	8	369.956453	784.3076805	1812.78662
6	070318-maus1	20.422		1.15625	26.49724841	4.896680051	15	452.9429047	960.238958	2219.420233	7.040938791		7	070318-maus2	22.077		1.125	5.767267048	9.814135375	13	407.6640848	864.2478598	1997.554015	8.350501127		6	060318-maus1	25.118		1.275	19.00887132	5.30827826	4	406.0832869	860.8965682	1989.808106	2.629804866		5	060318-maus2	22.198		1.2	1.433957503	59.31465297	5	432.4713938	916.8393549	2119.10983
7	070318-maus1	31.009		1.35	9.238572604	56.97270685	12	348.2859815	738.3662808	1706.601309	46.20874597		0	090318-maus2	21.966	0.000005125	1.175	8.694615858	8.010680908	8	427.9340799	907.2202495	2096.876992	6.573061417		0	080318-maus1	20.1	0.00000345	1.15625	11.08541893	7.462686567	3	460.199005	975.6218905	2254.975124	11.85054788		6	060318-maus2	28.168		1.34375	7.910285451	33.13452618	5	381.638739	809.0741267	1870.029821
8	070318-maus1	28.791		1.3375	12.16146974	20.83984579	19	371.6439165	787.885103	1821.055191	18.37480839		7	090318-maus2	21.864		1.1625	1.455863001	19.0572021	8	425.3567508	901.7563117	2084.248079	18.62742467		1	080318-maus1	24.798		1.16875	5.134444496	11.42565261	10	377.046536	799.3386563	1847.528026	14.54902087		7	060318-maus2	23.483		1.15625	8.13294434	36.19639739	13	393.9019716	835.0721799	1930.119661
0	090318-maus1	20.042	0.000002325	1.15	26.99964111	9.147457007	13	459.0360243	973.1563716	2249.276519	21.73444965		10	090318-maus2	22.185		1.2125	4.304393327	17.27894223	7	437.2323642	926.9326121	2142.438585	15.9585059		4	080318-maus1	24.62		1.2	5.171565988	7.446520444	6	389.9268887	826.6450041	1910.641755	9.301974026		0	080318-maus2	19.835	0.000006475	1.23125	6.419155766	21.0066381	7	496.5969246	1052.78548	2433.324931
1	090318-maus1	20.773		1.23125	13.79092562	0.802323529	25	474.1732056	1005.247196	2323.448707	1.717873707		11	090318-maus2	20.446		1.14375	10.89782454	21.19403958	14	447.5202974	948.7430304	2192.849457	22.51596339		5	080318-maus1	22.896		1.15625	6.951211708	13.83065455	9	404.0006988	856.4814815	1979.603424	19.2806825		2	080318-maus2	27.471		1.16875	4.634849646	12.74070838	11	340.358924	721.5609188	1667.758727
2	090318-maus1	24.341		1.2125	10.46168642	8.216589294	11	398.5045807	844.8297112	1952.672446	15.2460937		12	090318-maus2	22.273		1.1625	0	83.80849758	9	417.5459076	885.1973241	2045.974947	80.41417911		8	080318-maus1	26.744		1.19375	5.951052321	6.231927411	14	357.0894406	757.0296141	1749.738259	7.203999414		4	080318-maus2	22.472		1.225	5.665893317	6.6749733	17	436.0982556	924.5283019	2136.881452
3	090318-maus1	26.391		1.225	7.236782688	11.36751165	4	371.338714	787.2380736	1819.559698	19.25575899		13	090318-maus2	19.872		1.16875	0	6.709608159	7	470.5112721	997.4838969	2305.505233	7.177120073		9	080318-maus1	27.227		1.2875	2.338192871	4.897099693	14	378.3009513	801.9980167	1853.674661	5.155644305		6	080318-maus2	21.661		1.1875	2.939013772	17.69693612	2	438.576243	929.7816352	2149.023591
4	090318-maus1	21.964		1.20625	0	27.31742852	5	439.3553087	931.4332544	2152.841013	56.46485572		0	130318-maus2	20.862	0.000006	1.33125	15.25787971	27.96152494	10	510.4975554	1082.254817	2501.438021	21.36506246		10	080318-maus1	24.395		1.25625	6.524080479	2.732800437	13	411.9696659	873.3756917	2018.651363	3.290955821		7	080318-maus2	17.832		1.18125	12.33340966	52.46928529	4	457.6936117	970.3104567	2242.698697
6	090318-maus1	19.636		1.24375	14.58947331	5.092686902	19	506.7223467	1074.251375	2482.939499	11.4195247		4	130318-maus2	30.672		1.3125	3.11335961	5.977221353	4	342.3317684	725.743349	1677.425665	3.150770766		4-Feb	120318-maus1	21.16	0.000003225	1.21875	4.512900093	15.75299307	10	460.7750473	976.8431002	2257.797732	24.11643989		8	080318-maus2	17.337		1.21875	4.699225725	9.021865722	5	479.7992225	1017.174352	2351.01619
7	090318-maus1	24.76		1.24375	6.427905625	3.365643511	4	401.8578352	851.9386107	1969.103393	5.985101892		6	130318-maus2	22.981		1.29375	2.770200483	41.33849702	4	450.3720465	954.7887385	2206.823028	29.50490853		2	120318-maus1	28.545		1.1875	5.575580426	9.34197466	9	332.8078473	705.5526362	1630.758452	10.88066468		9	080318-maus2	16.991		1.23125	2.737325421	69.5131215	8	423.5284001	897.8802081	2075.28916
9	090318-maus1	21.053		1.20625	6.047782008	10.29148657	12	458.3669786	971.7379946	2245.998195	22.19289526		7	130318-maus2	20.325		1.33125	1.566100303	9.020090201	6	523.9852399	1110.848708	2567.527675	7.074236605		4	120318-maus1	20.705		1.225	3.074715156	2.414875634	9	473.3156242	1003.429123	2319.246559	3.758926666		0	120318-maus2	21.458	0.0000077	1.26875	22.25113383	3.883555473	7	473.0170566	1002.79616	2317.783577
10	090318-maus1	21.66		1.25625	2.93914946	6.925207756	15	463.9889197	983.6565097	2273.545706	13.93751823		10	130318-maus2	20.185		1.25	17.34658782	28.07365205	16	495.4173892	1050.284865	2427.545207	23.61125229		5	120318-maus1	23.184		1.23125	5.491889002	12.221072	7	424.8619738	900.7073844	2081.823671	16.90266166		1	120318-maus2	20.656		1.275	4.623013457	6.454944487	14	493.8032533	1046.862897	2419.635941
													12	130318-maus2	28.265		1.3	6.756976187	53.06916681	7	367.9462232	780.0459933	1802.936494	30.64847027		6	120318-maus1	23.01		1.1875	1.38335457	6.518904824	3	412.8639722	875.271621	2023.033464	9.419000295		2	120318-maus2	21.173		1.25625	13.53038766	7.871660448	6	474.661125	1006.281585	2325.839513
0	150318-maus1	19.906	0.00000305	1.2375	17.58971542	5.023610972	19	497.3374862	1054.355471	2436.953682	8.513283178		13	130318-maus2	22.571		1.2875	7.051302258	9.599338384	12	456.3377786	967.4360906	2236.055115	7.00974369		8	120318-maus1	26.603		1.225	16.75126268	78.31196983	11	368.3795061	780.9645529	1805.05958	94.87282925		3	120318-maus2	22.806		1.26875	11.16582957	25.57806425	14	445.058318	943.5236341	2180.785758
1	150318-maus1	20.643		1.29375	13.87777445	4.036880944	14	501.3806133	1062.9269	2456.765005	6.310053664		14	130318-maus2	20.551		1.325	3.097755696	32.43962175	7	515.7899859	1093.47477	2527.370931	25.28050935		11	120318-maus1	29.757		1.1625	1.069697505	11.76193837	5	312.5315052	662.566791	1531.404375	13.42385338		9	120318-maus2	19.906		1.30625	1.848811562	20.09444389	9	524.9673465	1112.930775	2572.339998
2	150318-maus1	25.317		1.30625	11.31567318	1.316638359	9	412.7661255	875.0641861	2022.554015	1.662027653		0	150318-maus2	24.396	0.000006025	1.24375	6.523813054	20.49516314	8	407.8537465	864.6499426	1998.483358	14.2742315		0	140318-maus1	20.938	0.000003975	1.275	4.560749162	6.368007132	6	487.1525456	1032.763397	2387.047473	7.640664916		12	120318-maus2	20.181		1.29375	7.862415377	9.910311679	5	512.8586294	1087.260294	2513.007284
5	150318-maus1	22.775		1.3125	5.590513924	42.44420051	7	461.0318332	977.3874863	2259.055982	59.27491591		1	150318-maus2	23.586		1.2875	8.097427793	6.35970491	6	436.6997371	925.8034427	2139.828712	4.425766608		5	140318-maus1	20.752		1.21875	4.601627119	21.6846569	6	469.8342328	996.0485736	2302.187741	27.46318868		14	120318-maus2	21.077		1.225	0	13.44277332	5	464.9618067	985.7190302	2278.312853
12	150318-maus1	28.894		1.3625	7.711529057	18.45827277	6	377.2409497	799.7508133	1848.480653	19.57298966		6	150318-maus2	20.329		1.2625	7.828960759	1.639693705	12	496.8271927	1053.273648	2434.453244	1.350107661		6	140318-maus1	21.405		1.28125	1.487081927	7.786342755	9	478.8600794	1015.183368	2346.414389	9.094051304		0	140318-maus2	21.555	0.0000038	1.3	5.90693364	9.278589654	11	482.486662	1022.871723	2364.184644
15	150318-maus1	23.205		1.275	5.486918967	27.29296847	11	439.5604396	931.8681319	2153.846154	38.50962616		11	150318-maus2	27.941		1.2125	7.974550681	28.63175978	7	347.1600873	735.9793851	1701.084428	17.85983424		9	140318-maus1	21.053		1.275	6.047782008	3.958264064	9	484.4915214	1027.122025	2374.008455	4.723387558		1	140318-maus2	29.994	0.0000038	1.225	3.183735613	5.556666889	6	326.7320131	692.6718677	1600.986864
													13	150318-maus2	22.487		1.225	8.493170807	8.89402766	5	435.8073554	923.9115934	2135.456041	6.823134652		Feb-00	160318-maus1	21.357	0.00000415	1.26875	5.961696616	9.364611135	5	475.2540151	1007.538512	2328.744674	10.60316389		3	140318-maus2	23.669	0.0000038	1.3	5.379355047	5.633247426	7	439.3932993	931.5137944	2153.027166
													14	150318-maus2	21.915		1.3	10.16732469	15.97079626	10	474.5608031	1006.068903	2325.347935	11.84662979		1-Feb	160318-maus1	23.894		1.31875	1.332174967	13.25297843	3	441.5334394	936.0508914	2163.513853	12.90399507		4	140318-maus2	18.729	0.0000038	1.2875	6.798224925	4.449427804	13	549.9492765	1165.892466	2694.751455
													20	150318-maus2	21.763		1.24375	1.462619522	29.10138002	10	457.1979966	969.2597528	2240.270183	22.7203388		3-Feb	160318-maus1	25.111		1.29375	2.535222704	11.28323577	6	412.1699654	873.8003266	2019.63283	10.65568372		5	140318-maus2	20.518	0.0000038	1.26875	0	4.873769373	14	494.6875914	1048.737694	2423.969198
																										8-Feb	160318-maus1	22.471		1.325	1.416536365	11.86714729	6	471.7191046	1000.044502	2311.423613	12.2284126		6	140318-maus2	21.006	0.0000038	1.20625	6.061313654	8.727665112	10	459.3925545	973.9122156	2251.023517
																										14-Feb	160318-maus1	26.424		1.3	10.84161739	24.59884953	7	393.5815925	834.3929761	1928.549803	21.97024562		Feb-00	160318-maus2	22.88	0.000006725	1.30625	11.12971631	17.48251748	14	456.7307692	968.2692308	2237.980769
																																							1-Feb	160318-maus2	23.99	0.000006725	1.2875	10.61475237	11.81047659		429.3455607	910.2125886	2103.793247
																																							6-Feb	160318-maus2	24.359	0.000006725	1.2625	14.37418922	27.36839224	8	414.6311425	879.0180221	2031.692598
																																							19-Feb	160318-maus2	29.128	0.000006725	1.36875	0	6.866245537	3	375.9269431	796.9651195	1842.042021
																																							20-Feb	160318-maus2	26.129	0.000006725	1.2875	9.745796213	19.77368696	15	394.1980175	835.6997972	1931.570286
																																							22-Feb	160318-maus2	22.561	0.000006725	1.275	7.054427697	4.432427641	11	452.1076193	958.468153	2215.327335
																																							27-Feb	160318-maus2	21.765	0.000006725	1.34375	5.849940483	9.95482043	7	493.9122444	1047.093958	2420.169998
																																							Feb-34	160318-maus2	23.565	0.000006725	1.30625	2.701547944	14.14527194	4	443.4542754	940.1230639	2172.92595
	average	23.31317391	3.13E-06	1.241576087	10.37776055	14.53669194	12.2173913	431.4143424	914.5984058	2113.930278	20.18333825			average	23.38348148	0.000005455	1.240046296	5.87330975	19.98427751	8.666666667	433.5667711	919.1615547	2124.477178	15.87885696			average	24.00662069	0.000004565	1.228232759	5.569006378	12.66516281	7.275862069	416.1309681	882.1976524	2039.041744	13.62449679			average	22.61027778	5.58E-06	1.254340278	6.89162561	20.5074226	9.285714286	442.9710435	939.0986122	2170.558113
	sd	3.149888579	6.09E-07	0.066374473	6.818986534	14.017556	6.156714898	46.53606581	98.65645953	228.0267225	16.48524273			sd	3.938799001	8.50E-07	0.063032807	4.49559347	17.9586667	3.833054616	62.22229911	131.9112741	304.8892656	15.56658702			sd	3.53264526	1.97E-06	0.068294365	4.401175883	13.92547526	3.272139446	52.86016776	112.0635557	259.014822	16.86442367			sd	3.120898832	1.52E-06	0.054951672	5.004140646	18.57302361	4.349248945	52.46948144	111.2353006	257.100459
	SEM	0.656797171	3.04E-07	0.013840034	1.421856982	2.922862476	1.2837638	9.703440496	20.57129385	47.54685843	3.437410729			SEM	0.758022221	3.80E-07	0.012130669	0.865177367	3.456147017	0.737671705	11.97468705	25.38633654	58.67596653	2.995791068			SEM	0.655995756	8.81E-07	0.012681945	0.817277844	2.585895838	0.607621041	9.815886729	20.80967986	48.09784497	3.131644857			SEM	0.520149805	3.68E-07	0.009158612	0.834023441	3.095503936	0.73515725	8.744913573	18.53921677	42.85007651
[truncated: 1 more columns]
