# Supplementary material for: Blood flow guides sequential support of neutrophil arrest and diapedesis by PILR-β1 and PILR-α
Source: eLife. 2019 Aug 6;8:e47642. doi: 10.7554/eLife.47642 (PMC6699825; doi:10.7554/eLife.47642)
Supplement: Figure 4—source data 4. [file elife-47642-fig4-data4.csv]

Fig.4D-F
	Donor genotype (neutrophil)	Recipient genotype (endothelium)	Mice	Venules	Diameter (?m)	Leukocyte counts (10^6 cells/ml)	Mean blood velocity (mm/s)	Newtonian wall shear rate (/s)
ave	Wildtype	Wildtype	4	23	23.31317391	3.13125	1.241576087	431.4143424
sem					0.656797171	3.04E-01	0.013840034	9.703440496
	Wildtype	CD99KO	5	27	23.38348148	5.455	1.240046296	433.5667711
					0.758022221	3.80E-01	0.012130669	11.97468705
	PILRb1KO	Wildtype	5	29	24.00662069	4.565	1.228232759	416.1309681
					0.655995756	8.81E-01	0.012681945	9.815886729
	PILRb1KO	CD99KO	4	36	22.61027778	5.583823529	1.254340278	442.9710435
					0.520149805	3.68E-01	0.009158612	8.744913573
