# Supplementary material for: Blood flow guides sequential support of neutrophil arrest and diapedesis by PILR-β1 and PILR-α
Source: eLife. 2019 Aug 6;8:e47642. doi: 10.7554/eLife.47642 (PMC6699825; doi:10.7554/eLife.47642)
Supplement: Figure 5—source data 1. [file elife-47642-fig5-data1.csv]

Fig.5B
CD99FL-specific, normalized to PILRa coating
POOL	id	PILRa	PILRb
300916	1	0.947941326	0
300916	2	1.003718477	0
300916	3	1.044001975	0
300916	4	1.059495628	0
300916	5	0.944842595	0
021016-1	1	0.498592505	0
021016-1	2	0.588807868	0
021016-1	3	0.788231304	0
021016-1	4	1.733118535	0
021016-1	5	1.391249788	0.355220168
021016-2	1	1.070764263	0
021016-2	2	1.044329337	0
021016-2	3	0.934522722	0
021016-2	4	0.871485592	0.003302235
021016-2	5	1.078898086	0.456762884
51016	1	1.097722061	0
51016	2	0.950310816	0
51016	3	0.946998204	0.014984394
51016	4	1.013250449	0.05970466
51016	5	0.991718469	0.200490681
61016	1	1.018922063	0.052646945
61016	2	0.988312844	0
61016	3	0.886745889	0.022037726
61016	4	0.9910955	0.019255069
61016	5	1.114923705	0.054038273
71016	1	0.984492211	0.02774848
71016	2	0.887156087	0.016200126
71016	3	0.930049972	0.02774848
71016	4	1.15606775	0.012900597
71016	5	1.042233979	0.019499656
	ave	1	0.044751346
	sem	0.038458883	0.019405744
	n	30	30
	a/b fold	22.34569669
	p(U)	<.001
