# Supplementary material for: Blood flow guides sequential support of neutrophil arrest and diapedesis by PILR-β1 and PILR-α
Source: eLife. 2019 Aug 6;8:e47642. doi: 10.7554/eLife.47642 (PMC6699825; doi:10.7554/eLife.47642)
Supplement: Figure 5—source data 3. [file elife-47642-fig5-data3.csv]

Fig.5E-F
non-coat								PILRa-Fc												PILRb-Fc
ave	Time (sec)	flux normalized (%)	sem	shear stress (dyn/cm2)	0.05dyn/cm2 unit	flux normalized (%)	sem	ave	Time (sec)	flux normalized (%)	sem	shear stress (dyn/cm2)	0.05dyn/cm2 unit	flux normalized (%)	sem	specific	below zero=0	sem	below zero=0	ave	Time (sec)	flux normalized (%)	sem	shear stress (dyn/cm2)	0.05dyn/cm2 unit	flux normalized (%)	sem	specific	below zero=0	sem	below zero=0
1	0	5.513688025	1.133815687	0.1	0.124666667	15.70237518	0.654096768	1	0	7.890935441	1.664835726	0.1	0.124666667	19.63688022	0.68987648	2.377247416	3.934505044	0.149868395	3.934505044	1	0	7.262412756	1.786163341	0.1	0.124666667	20.88446893	0.903608073	1.748724731	5.18209375	0.270197277	5.18209375
2	1	5.757752642	1.170068899	0.100666667				2	1	8.215682446	1.770643043	0.100666667				2.457929805				2	1	7.966665801	1.938688062	0.100666667				2.20891316
3	2	6.313467265	1.163350181	0.101333333				3	2	8.708963599	1.908443476	0.101333333				2.395496334				3	2	7.665452393	1.496709144	0.101333333				1.351985128
4	3	6.242104549	1.075412643	0.102				4	3	9.09794675	1.77313734	0.102				2.855842201				4	3	8.010515982	1.441958661	0.102				1.768411432
5	4	6.445787484	0.885205475	0.102666667				5	4	9.592428431	2.134441831	0.102666667				3.146640947				5	4	8.900752328	1.548011502	0.102666667				2.454964844
6	5	6.922398588	0.846711776	0.103333333				6	5	10.25097547	2.508882705	0.103333333				3.328576878				6	5	9.906389656	1.918382738	0.103333333				2.983991068
7	6	7.013988581	0.782363055	0.104				7	6	10.44543052	2.33630548	0.104				3.431441935				7	6	10.16355121	2.094438131	0.104				3.149562633
8	7	7.032424337	0.759435389	0.104666667				8	7	10.86947646	2.230654116	0.104666667				3.837052127				8	7	10.37993458	2.238436502	0.104666667				3.347510245
9	8	7.395148093	0.815762161	0.105333333				9	8	11.02270403	2.364582241	0.105333333				3.627555938				9	8	10.91721745	2.433528726	0.105333333				3.522069352
10	9	7.846425717	1.03580473	0.106				10	9	11.49619839	2.461873708	0.106				3.649772678				10	9	11.50067422	3.021483677	0.106				3.654248506
11	10	8.403617613	1.269436437	0.106666667				11	10	11.97970089	2.554849953	0.106666667				3.576083275				11	10	11.76329872	3.107443107	0.106666667				3.359681104
12	11	8.652198176	1.319314396	0.107333333				12	11	12.66739815	2.792741469	0.107333333				4.01519997				12	11	11.73019061	3.178749851	0.107333333				3.077992431
13	12	9.25837726	1.362314234	0.108				13	12	12.45398748	2.577557629	0.108				3.195610225				13	12	11.64826633	3.038294274	0.108				2.389889072
14	13	9.539353236	1.323759843	0.108666667				14	13	13.49153253	2.859438511	0.108666667				3.952179296				14	13	11.80614854	2.79694442	0.108666667				2.266795303
15	14	10.14026614	1.42257182	0.109333333				15	14	13.0803957	2.680360006	0.109333333				2.940129564				15	14	12.60603467	3.094240815	0.109333333				2.46576853
16	15	10.25735838	1.460596366	0.11				16	15	13.5507007	2.692479577	0.11				3.293342317				16	15	13.82180642	3.472186857	0.11				3.564448041
17	16	10.51597391	1.541721794	0.110666667				17	16	13.82486042	2.43029196	0.110666667				3.308886511				17	16	13.93329916	2.882282101	0.110666667				3.417325249
18	17	10.89733649	1.662004855	0.111333333				18	17	15.128009	2.634402974	0.111333333				4.230672512				18	17	14.75869732	3.53258931	0.111333333				3.861360834
19	18	11.22377921	1.634572974	0.112				19	18	14.89559579	2.667476344	0.112				3.671816581				19	18	15.2286358	3.45285274	0.112				4.004856584
20	19	11.54860459	1.641014213	0.112666667				20	19	15.24046387	2.485140982	0.112666667				3.691859276				20	19	15.53159675	3.821205788	0.112666667				3.982992159
21	20	11.88941251	1.549412107	0.113333333				21	20	15.06160175	2.405519567	0.113333333				3.172189243				21	20	15.56532215	3.362974681	0.113333333				3.675909644
22	21	11.98291676	1.612895267	0.114				22	21	15.18147378	2.236935638	0.114				3.198557015				22	21	15.91430403	3.651632724	0.114				3.931387266
23	22	12.70601132	1.700573534	0.114666667				23	22	15.54098431	2.37435603	0.114666667				2.834972991				23	22	15.90007125	3.59251375	0.114666667				3.19405993
24	23	13.46047543	1.836129117	0.115333333				24	23	15.73462128	2.213976568	0.115333333				2.274145856				24	23	15.89247263	3.813425747	0.115333333				2.431997205
25	24	13.2185499	1.83382081	0.116				25	24	16.45724272	2.765481597	0.116				3.238692822				25	24	16.24487055	3.670096416	0.116				3.026320656
26	25	14.12443883	2.01602882	0.116666667				26	25	16.59303807	2.847072686	0.116666667				2.468599249				26	25	17.16460221	4.13195434	0.116666667				3.040163383
27	26	14.05538402	1.95231212	0.117333333				27	26	16.94193322	2.862793777	0.117333333				2.886549204				27	26	16.85433506	3.648119844	0.117333333				2.798951045
28	27	13.95208703	1.904237455	0.118				28	27	17.03678298	2.587361065	0.118				3.084695952				28	27	17.14163685	3.826663877	0.118				3.189549821
29	28	13.86653759	2.036950186	0.118666667				29	28	17.49293265	2.578280961	0.118666667				3.626395055				29	28	17.69690191	4.026292679	0.118666667				3.830364312
30	29	14.19432766	1.977046684	0.119333333				30	29	17.81143731	2.673135139	0.119333333				3.617109652				30	29	17.67519106	4.088318341	0.119333333				3.480863406
31	30	14.64068307	2.004400336	0.12				31	30	17.3196296	2.22251377	0.12				2.678946525				31	30	17.76808023	3.697427948	0.12				3.127397162
32	31	14.87942131	1.899235575	0.120666667				32	31	17.35508818	2.155009848	0.120666667				2.475666862				32	31	17.76075838	3.626870335	0.120666667				2.881337068
33	32	14.62165388	1.717132414	0.121333333				33	32	18.03528292	2.34463072	0.121333333				3.413629042				33	32	18.89131023	3.760966574	0.121333333				4.269656356
34	33	14.80817309	1.950029089	0.122				34	33	19.1253199	2.543325795	0.122				4.317146813				34	33	18.97444745	3.591787739	0.122				4.166274358
35	34	15.18079883	1.827345315	0.122666667				35	34	19.44067298	2.974245848	0.122666667				4.259874151				35	34	18.79468154	3.782028966	0.122666667				3.613882712
36	35	15.67036368	1.932999487	0.123333333				36	35	19.38507186	3.277512108	0.123333333				3.714708183				36	35	20.42050338	3.892372241	0.123333333				4.750139707
37	36	15.63311345	1.797299451	0.124				37	36	20.04459358	3.459062274	0.124				4.411480125				37	36	20.33221579	4.244430924	0.124				4.699102342
38	37	15.8661012	1.916828901	0.124666667				38	37	20.64244291	3.446416033	0.124666667				4.77634171				38	37	20.40433977	4.167266514	0.124666667				4.538238574
39	38	15.84540304	1.864317741	0.125333333				39	38	21.25367229	3.510845002	0.125333333				5.40826925				39	38	20.37919233	3.701887521	0.125333333				4.533789287
40	39	15.8919992	2.007425037	0.126				40	39	21.56237529	3.324651871	0.126				5.670376083				40	39	21.58184822	4.010504966	0.126				5.689849021
41	40	15.83781835	1.926187318	0.126666667				41	40	23.08439202	3.605860684	0.126666667				7.246573669				41	40	22.33021019	4.723900086	0.126666667				6.492391843
42	41	16.15173699	1.935621482	0.127333333				42	41	22.3173415	3.070535189	0.127333333				6.165604501				42	41	22.40692222	4.527093789	0.127333333				6.255185221
43	42	16.14724447	1.831817958	0.128				43	42	23.42521496	4.07743139	0.128				7.277970485				43	42	22.29148078	4.342153478	0.128				6.144236308
44	43	16.09284686	1.801295504	0.128666667				44	43	23.84949776	4.407584054	0.128666667				7.756650902				44	43	22.37553531	4.284022943	0.128666667				6.282688447
45	44	16.91867329	1.728600927	0.129333333				45	44	23.73144911	4.141201691	0.129333333				6.812775824				45	44	23.04589666	4.539375054	0.129333333				6.127223376
46	45	17.47562265	1.773337733	0.13				46	45	23.08460275	3.646886019	0.13				5.6089801				46	45	23.39514223	4.689856237	0.13				5.919519581
47	46	17.63335899	1.752843048	0.130666667				47	46	23.44505649	3.818488783	0.130666667				5.811697502				47	46	23.92086808	4.525536475	0.130666667				6.287509091
48	47	17.79036453	1.863474518	0.131333333				48	47	23.54061866	3.71382324	0.131333333				5.750254125				48	47	24.40262839	4.897377938	0.131333333				6.612263854
49	48	17.93019462	2.011068233	0.132				49	48	23.8212714	3.792618142	0.132				5.891076788				49	48	24.32053978	4.577157421	0.132				6.390345164
50	49	18.23349773	2.234861489	0.132666667				50	49	24.44476596	3.537071328	0.132666667				6.211268224				50	49	24.2066204	4.496011326	0.132666667				5.97312267
51	50	18.61727549	2.179862901	0.133333333				51	50	24.39453288	3.243589816	0.133333333				5.77725739				51	50	24.7804977	4.391902822	0.133333333				6.163222216
52	51	18.62355314	2.250591334	0.134				52	51	24.20303101	2.929022139	0.134				5.57947787				52	51	25.13136676	4.794872963	0.134				6.507813619
53	52	19.18396938	2.341270635	0.134666667				53	52	24.08273511	3.248346131	0.134666667				4.898765725				53	52	26.06650908	5.307221166	0.134666667				6.882539698
54	53	19.38406517	2.292210117	0.135333333				54	53	23.55522842	3.320299031	0.135333333				4.171163242				54	53	25.89682009	5.518764893	0.135333333				6.512754919
55	54	19.71304653	2.301865473	0.136				55	54	24.04468179	3.716997456	0.136				4.331635251				55	54	26.13211686	5.126202648	0.136				6.41907033
56	55	20.67185674	2.265567392	0.136666667				56	55	24.49843376	3.61749831	0.136666667				3.826577025				56	55	26.39543192	5.093092486	0.136666667				5.723575182
57	56	20.77030741	2.440515342	0.137333333				57	56	25.38689415	4.250462254	0.137333333				4.616586733				57	56	26.91211065	5.035799925	0.137333333				6.141803234
58	57	21.51289336	2.593878259	0.138				58	57	25.75080401	4.71527376	0.138				4.237910642				58	57	27.72445078	5.357080911	0.138				6.211557415
59	58	21.59292124	2.80494852	0.138666667				59	58	25.43663044	4.710526909	0.138666667				3.843709201				59	58	27.76401627	5.348782822	0.138666667				6.171095036
60	59	22.04155175	2.836503089	0.139333333				60	59	25.57000438	4.392054005	0.139333333				3.528452627				60	59	28.39243125	5.428209791	0.139333333				6.350879498
61	60	22.71224584	2.910426892	0.14				61	60	25.58410842	4.540979821	0.14				2.871862575				61	60	28.41800575	5.37623051	0.14				5.705759909
62	61	22.94874293	2.954362007	0.140666667				62	61	26.27595679	4.554985659	0.140666667				3.327213859				62	61	28.7654518	5.32153066	0.140666667				5.816708865
63	62	23.07264209	2.911024836	0.141333333				63	62	26.47927505	5.108519023	0.141333333				3.406632957				63	62	29.79092989	5.597037191	0.141333333				6.718287797
64	63	22.36926301	2.688585739	0.142				64	63	26.0164287	4.588211901	0.142				3.647165693				64	63	30.512495	5.337058191	0.142				8.143231987
65	64	22.60494324	2.786938116	0.142666667				65	64	26.81460744	4.940782031	0.142666667				4.209664201				65	64	30.54116341	5.165555103	0.142666667				7.936220173
66	65	22.80791956	2.942284618	0.143333333				66	65	26.98639081	5.208683018	0.143333333				4.178471247				66	65	31.79661686	5.763363661	0.143333333				8.988697296
67	66	23.45219133	2.91039761	0.144				67	66	26.44859053	4.623733592	0.144				2.996399196				67	66	32.57989508	5.834462385	0.144				9.127703752
68	67	23.21117592	2.825317915	0.144666667				68	67	26.9250191	4.519694444	0.144666667				3.71384318				68	67	32.62477479	5.94746298	0.144666667				9.41359887
69	68	23.7259268	3.160218448	0.145333333				69	68	26.86054592	4.32287315	0.145333333				3.134619124				69	68	33.11988792	5.686568116	0.145333333				9.393961115
70	69	24.01877238	3.223529466	0.146				70	69	27.56865764	4.244199111	0.146				3.549885254				70	69	32.99328887	5.30108301	0.146				8.974516486
71	70	24.46686769	3.338046472	0.146666667				71	70	27.01356242	3.84428407	0.146666667				2.546694733				71	70	33.62832222	5.772727296	0.146666667				9.161454531
72	71	24.3194578	3.168004624	0.147333333				72	71	26.6726987	3.846361396	0.147333333				2.353240902				72	71	34.53807206	6.086539788	0.147333333				10.21861426
73	72	24.62466519	3.181922561	0.148				73	72	26.53153137	4.218942968	0.148				1.906866174				73	72	33.69674966	5.766433608	0.148				9.072084466
74	73	23.93326345	3.021838453	0.148666667				74	73	26.23895522	4.248800519	0.148666667				2.30569177				74	73	34.34632525	5.792571169	0.148666667				10.41306179
75	74	23.67936014	3.084965202	0.149333333				75	74	26.76291821	4.034737393	0.149333333				3.083558069				75	74	34.23296975	5.908865891	0.149333333				10.55360961
76	75	24.10783628	3.060359379	0.15	0.174666667	18.72808629	0.379045164	76	75	27.27505201	4.253863283	0.15	0.174666667	23.37578666	0.449337372	3.167215729	4.647700362	0.120856229	4.647700362	76	75	34.09017936	5.818044965	0.15	0.174666667	27.90566072	0.572886542	9.982343076	9.17757443	0.216833636	9.17757443
77	76	24.34905335	3.023069518	0.150666667				77	76	27.29686634	4.515952837	0.150666667				2.947812992				77	76	33.47455037	5.338433456	0.150666667				9.125497023
78	77	23.75673757	2.837203439	0.151333333				78	77	27.62206307	5.051703574	0.151333333				3.865325497				78	77	33.64704363	5.585140131	0.151333333				9.890306055
79	78	23.56694335	2.944861619	0.152				79	78	27.54207439	5.020069599	0.152				3.975131038				79	78	33.44080832	5.265020364	0.152				9.873864965
80	79	23.42401762	3.026019074	0.152666667				80	79	28.17428851	5.363711976	0.152666667				4.750270889				80	79	33.64093604	5.563909148	0.152666667				10.21691842
81	80	23.4808269	3.09529753	0.153333333				81	80	28.23099539	5.431688742	0.153333333				4.750168481				81	80	33.25413632	5.3562163	0.153333333				9.773309417
82	81	23.64438035	3.195325532	0.154				82	81	27.84189142	5.241302992	0.154				4.197511067				82	81	34.20568175	5.367384909	0.154				10.56130139
83	82	23.45645366	3.183682119	0.154666667				83	82	27.55311797	4.978464856	0.154666667				4.096664309				83	82	34.29179689	5.240346853	0.154666667				10.83534323
84	83	22.37142971	2.915030872	0.155333333				84	83	28.46528979	5.185516215	0.155333333				6.093860085				84	83	33.86137313	5.631488356	0.155333333				11.48994343
85	84	22.21739338	2.887077713	0.156				85	84	29.07698096	5.882128579	0.156				6.859587586				85	84	33.86592071	5.711298051	0.156				11.64852733
86	85	22.36709007	2.896250196	0.156666667				86	85	28.06280004	5.45440707	0.156666667				5.695709968				86	85	34.40911862	5.680041472	0.156666667				12.04202855
87	86	22.41029906	2.812726184	0.157333333				87	86	28.63431807	5.682942337	0.157333333				6.224019007				87	86	34.5984232	5.612479514	0.157333333				12.18812414
88	87	22.80038564	2.901389117	0.158				88	87	28.13655856	5.612612167	0.158				5.336172924				88	87	33.86389987	5.551188009	0.158				11.06351423
89	88	22.94789885	2.991896268	0.158666667				89	88	27.94015123	6.210657527	0.158666667				4.992252375				89	88	33.55031968	5.385634738	0.158666667				10.60242082
90	89	22.91447858	3.089265484	0.159333333				90	89	27.3286581	5.543663824	0.159333333				4.414179518				90	89	33.3906859	5.196524816	0.159333333				10.47620732
91	90	22.65628562	3.337818586	0.16				91	90	27.9181478	6.256516716	0.16				5.261862171				91	90	32.30063632	5.180132604	0.16				9.644350693
92	91	22.54880536	3.123166188	0.160666667				92	91	27.42300881	5.946416323	0.160666667				4.874203457				92	91	33.27327845	5.835155722	0.160666667				10.72447309
93	92	22.00876773	3.055694101	0.161333333				93	92	27.8682894	6.176285845	0.161333333				5.859521678				93	92	32.77111499	5.605625519	0.161333333				10.76234727
94	93	21.44119106	2.921028106	0.162				94	93	28.02487249	6.206244455	0.162				6.58368143				94	93	32.82266634	5.593221349	0.162				11.38147528
95	94	21.61943262	3.262964157	0.162666667				95	94	27.8588144	6.362543053	0.162666667				6.239381782				95	94	32.83638549	5.441085202	0.162666667				11.21695288
96	95	21.20341348	3.163043316	0.163333333				96	95	27.5748558	5.914319225	0.163333333				6.371442319				96	95	33.41392079	5.525076468	0.163333333				12.21050731
97	96	21.02603842	2.929705046	0.164				97	96	27.88399648	6.560163827	0.164				6.85795806				97	96	33.39437358	5.495762512	0.164				12.36833516
98	97	20.99716313	3.130887532	0.164666667				98	97	27.40970845	6.098051643	0.164666667				6.412545316				98	97	32.1605395	5.194487731	0.164666667				11.16337637
99	98	21.08637321	3.136341247	0.165333333				99	98	26.6987374	6.094874441	0.165333333				5.612364184				99	98	32.13616214	5.196237872	0.165333333				11.04978893
100	99	20.91034029	3.082234581	0.166				100	99	26.59904063	6.035235235	0.166				5.688700338				100	99	31.94902954	5.329585547	0.166				11.03868925
101	100	21.05810086	3.149662875	0.166666667				101	100	26.90334523	6.398505839	0.166666667				5.845244364				101	100	31.68255839	5.194456878	0.166666667				10.62445752
102	101	20.50183061	2.986907432	0.167333333				102	101	26.03530529	5.790685495	0.167333333				5.533474675				102	101	31.41804654	4.892941082	0.167333333				10.91621592
103	102	20.43045553	3.139452386	0.168				103	102	25.57006886	5.842059412	0.168				5.139613322				103	102	30.8115626	4.902068541	0.168				10.38110707
104	103	20.27180597	3.147936173	0.168666667				104	103	24.86186789	5.343954792	0.168666667				4.590061921				104	103	30.41506536	4.848456526	0.168666667				10.14325939
105	104	20.04098237	3.094626832	0.169333333				105	104	24.7605218	5.590040412	0.169333333				4.719539428				105	104	30.65402537	4.916219455	0.169333333				10.613043
106	105	19.84017138	3.122276271	0.17				106	105	24.52838105	5.941918771	0.17				4.688209667				106	105	30.05565711	4.568488478	0.17				10.21548573
107	106	19.36457815	3.029886423	0.170666667				107	106	24.4585597	6.221025116	0.170666667				5.093981551				107	106	29.99352453	4.335499225	0.170666667				10.62894638
108	107	19.58575791	2.933305838	0.171333333				108	107	24.00000908	5.867982468	0.171333333				4.414251169				108	107	29.02131734	3.986396667	0.171333333				9.435559432
109	108	19.24262948	2.931049802	0.172				109	108	23.4424421	5.500261002	0.172				4.199812615				109	108	29.2159469	4.353010543	0.172				9.97331742
110	109	18.92972545	2.952308242	0.172666667				110	109	23.5468747	5.646288299	0.172666667				4.617149241				110	109	28.90782521	4.375285611	0.172666667				9.978099756
111	110	18.67563855	3.018740537	0.173333333				111	110	23.92520701	5.764425746	0.173333333				5.249568456				111	110	29.50754795	4.466864807	0.173333333				10.8319094
112	111	18.68103857	2.872033773	0.174				112	111	24.07312714	5.989569411	0.174				5.392088568				112	111	28.76923148	4.300977267	0.174				10.0881929
113	112	18.12754396	2.818307041	0.174666667				113	112	23.40237969	5.686427319	0.174666667				5.274835729				113	112	28.23381267	4.287776653	0.174666667				10.10626871
114	113	17.89090181	2.652623453	0.175333333				114	113	23.07649777	5.569158783	0.175333333				5.185595952				114	113	28.34407535	4.233855993	0.175333333				10.45317353
115	114	18.26893064	2.521884375	0.176				115	114	22.89593803	5.638147228	0.176				4.627007395				115	114	28.09645624	4.2133188	0.176				9.827525602
116	115	18.08992887	2.509474582	0.176666667				116	115	23.10078491	5.672149677	0.176666667				5.010856033				116	115	28.25027658	4.334466969	0.176666667				10.16034771
117	116	17.78370184	2.498362974	0.177333333				117	116	23.69730229	6.094870403	0.177333333				5.913600448				117	116	28.09083786	4.464965589	0.177333333				10.30713601
118	117	18.15968376	2.60619489	0.178				118	117	23.35618129	5.692532842	0.178				5.196497526				118	117	27.50314547	4.408504458	0.178				9.343461708
119	118	17.96780859	2.830113414	0.178666667				119	118	23.51522206	5.727783734	0.178666667				5.54741347				119	118	27.07077039	4.248002307	0.178666667				9.102961808
120	119	17.56473153	2.835980616	0.179333333				120	119	22.95978731	5.195460798	0.179333333				5.39505578				120	119	26.8248646	4.374133315	0.179333333				9.260133071
121	120	16.89529638	2.753444507	0.18				121	120	23.11243321	5.64251368	0.18				6.217136824				121	120	26.18279844	4.389890081	0.18				9.287502054
122	121	17.48118652	2.795628246	0.180666667				122	121	22.23125439	5.093667723	0.180666667				4.750067862				122	121	26.54603933	4.312988094	0.180666667				9.064852807
123	122	16.88479496	2.731068718	0.181333333				123	122	21.10620448	4.743497679	0.181333333				4.221409514				123	122	23.62362163	6.151533488	0.181333333				6.738826666
124	123	16.96369277	2.75529529	0.182				124	123	21.2454776	4.881140082	0.182				4.281784837				124	123	25.06077933	4.205902028	0.182				8.097086568
125	124	16.80441602	2.770455293	0.182666667				125	124	21.28170377	4.965648264	0.182666667				4.477287753				125	124	22.93630241	5.515321641	0.182666667				6.131886388
126	125	16.28268554	2.696485276	0.183333333				126	125	20.2449927	4.248103877	0.183333333				3.962307168				126	125	25.35123892	4.369843663	0.183333333				9.068553381
127	126	16.45985944	2.725951078	0.184				127	126	20.12940591	4.589609695	0.184				3.669546465				127	126	24.76013709	4.466704317	0.184				8.300277648
128	127	16.21904131	2.63541891	0.184666667				128	127	19.83919527	4.30207676	0.184666667				3.620153956				128	127	24.56705367	4.45928727	0.184666667				8.348012354
129	128	16.36788249	2.502959247	0.185333333				129	128	20.3643276	4.714478869	0.185333333				3.996445108				129	128	24.39997085	4.459479985	0.185333333				8.032088366
130	129	16.10046938	2.513616333	0.186				130	129	20.33570676	4.913659411	0.186				4.235237381				130	129	23.98212085	4.384606456	0.186				7.881651466
131	130	15.95855556	2.511566599	0.186666667				131	130	19.92823024	4.517849504	0.186666667				3.969674678				131	130	23.86782125	4.397686183	0.186666667				7.909265688
132	131	16.03802554	2.351415576	0.187333333				132	131	20.601167	5.227412179	0.187333333				4.563141462				132	131	23.33205602	4.150015959	0.187333333				7.294030477
133	132	15.49729605	2.214273045	0.188				133	132	19.92077577	5.144047795	0.188				4.423479711				133	132	23.30403675	4.137513768	0.188				7.806740693
134	133	15.63234508	2.128857537	0.188666667				134	133	19.20402054	4.706917194	0.188666667				3.57167546				134	133	22.6961836	4.125638691	0.188666667				7.063838522
135	134	15.79431787	2.094620623	0.189333333				135	134	19.1453687	4.825804215	0.189333333				3.351050824				135	134	22.39754362	3.931703459	0.189333333				6.603225746
136	135	15.66805442	2.223760999	0.19				136	135	19.04594678	4.890003617	0.19				3.377892356				136	135	22.13756786	3.762693958	0.19				6.469513441
137	136	15.692641	2.289508494	0.190666667				137	136	18.76882475	4.792166308	0.190666667				3.076183755				137	136	21.92602091	3.720350601	0.190666667				6.233379916
138	137	15.33511965	2.293023788	0.191333333				138	137	18.15900415	4.636448717	0.191333333				2.823884493				138	137	21.80545175	3.848258027	0.191333333				6.470332095
139	138	15.04705256	2.112358638	0.192				139	138	18.57176749	4.678835005	0.192				3.524714934				139	138	21.5580797	3.933831682	0.192				6.511027147
140	139	14.8552243	2.055946154	0.192666667				140	139	18.46279355	4.571850206	0.192666667				3.607569248				140	139	21.57661241	4.234289424	0.192666667				6.721388112
141	140	14.96256464	1.999486222	0.193333333				141	140	18.68597493	4.507715633	0.193333333				3.723410292				141	140	21.0950429	4.063843675	0.193333333				6.13247826
142	141	14.87994318	2.061292798	0.194				142	141	17.54709531	4.195118876	0.194				2.667152135				142	141	21.16226598	4.061235906	0.194				6.282322803
143	142	14.35167932	1.977603729	0.194666667				143	142	17.158603	3.963285009	0.194666667				2.806923681				143	142	21.00489826	3.934738531	0.194666667				6.653218943
144	143	14.09518193	1.769548598	0.195333333				144	143	16.96818264	4.138045302	0.195333333				2.873000708				144	143	20.87370118	3.966981405	0.195333333				6.778519245
145	144	14.08198346	1.796148114	0.196				145	144	17.46163317	4.132139948	0.196				3.379649709				145	144	20.51435763	4.080668213	0.196				6.432374168
146	145	13.55821809	1.78145125	0.196666667				146	145	17.1793116	3.790713412	0.196666667				3.621093501				146	145	20.14215356	3.949640645	0.196666667				6.583935469
147	146	13.50584533	1.691364817	0.197333333				147	146	17.5259721	4.113977609	0.197333333				4.020126772				147	146	20.10641644	3.948484617	0.197333333				6.600571111
148	147	13.38673589	1.630150491	0.198				148	147	17.42387787	3.939610673	0.198				4.037141977				148	147	19.77272092	3.922173561	0.198				6.38598503
149	148	13.02756478	1.541780993	0.198666667				149	148	17.13402423	3.64048023	0.198666667				4.106459454				149	148	19.20428734	3.772198807	0.198666667				6.176722567
150	149	12.98981732	1.482796082	0.199333333				150	149	17.85034295	4.013570053	0.199333333				4.860525634				150	149	19.52774476	3.800168271	0.199333333				6.53792744
151	150	12.84571805	1.694471033	0.2	0.224666667	7.364875435	0.347636641	151	150	17.74569519	3.687960278	0.2	0.224666667	11.14052937	0.388542345	4.899977136	3.775653939	0.107330003	3.775653939	151	150	19.32149884	3.794379781	0.2	0.224666667	12.18607033	0.460982536	6.475780788	4.821194894	0.152033951	4.821194894
152	151	12.3301271	1.564322379	0.200666667				152	151	17.18815116	3.580983383	0.200666667				4.858024065				152	151	18.72797452	3.490088336	0.200666667				6.397847419
153	152	12.36020028	1.507629505	0.201333333				153	152	17.46450576	3.86034977	0.201333333				5.104305479				153	152	18.33492042	3.270489218	0.201333333				5.974720146
154	153	12.29750013	1.503532463	0.202				154	153	16.91906285	3.888722677	0.202				4.621562723				154	153	17.73177102	3.242332655	0.202				5.434270895
155	154	12.06326665	1.481917797	0.202666667				155	154	16.62821126	3.891752582	0.202666667				4.564944608				155	154	17.76321267	3.136399364	0.202666667				5.699946013
156	155	12.13323203	1.273418561	0.203333333				156	155	16.12694613	3.759997386	0.203333333				3.993714103				156	155	18.03024088	3.362884614	0.203333333				5.897008852
157	156	12.17661079	1.254389468	0.204				157	156	15.76530676	3.665560258	0.204				3.588695979				157	156	18.17452583	3.459280075	0.204				5.99791504
158	157	12.19355018	1.303194128	0.204666667				158	157	15.57528505	3.635552002	0.204666667				3.381734869				158	157	17.41101766	3.238157849	0.204666667				5.217467477
159	158	11.97435014	1.35728752	0.205333333				159	158	15.01803174	3.570122239	0.205333333				3.043681604				159	158	17.51877021	3.347449024	0.205333333				5.544420065
160	159	12.03087304	1.303734942	0.206				160	159	14.65612905	3.57570461	0.206				2.625256015				160	159	16.84305801	3.24917533	0.206				4.812184972
161	160	11.91731439	1.252328921	0.206666667				161	160	14.44080363	3.637282419	0.206666667				2.523489243				161	160	17.06753913	3.206445875	0.206666667				5.150224744
162	161	11.37374359	1.321896769	0.207333333				162	161	14.20422536	3.451750151	0.207333333				2.830481774				162	161	17.18528807	3.25306982	0.207333333				5.811544481
163	162	11.10556933	1.367733794	0.208				163	162	13.98666752	3.308047677	0.208				2.881098184				163	162	16.87290224	3.365550015	0.208				5.767332904
164	163	10.8643657	1.39261017	0.208666667				164	163	13.78454116	3.076313144	0.208666667				2.920175467				164	163	17.06089958	3.601649177	0.208666667				6.196533881
165	164	10.48134964	1.318503333	0.209333333				165	164	13.5921489	3.150517679	0.209333333				3.110799264				165	164	16.28491793	3.109739439	0.209333333				5.803568292
166	165	9.970243494	1.1627029	0.21				166	165	13.40090613	2.70552076	0.21				3.430662639				166	165	16.27484115	3.217778499	0.21				6.304597659
167	166	10.0684618	1.029665669	0.210666667				167	166	12.99194627	2.662018755	0.210666667				2.923484466				167	166	15.83097241	3.17569468	0.210666667				5.762510613
168	167	10.11471833	1.129504965	0.211333333				168	167	13.44141976	2.941230948	0.211333333				3.326701427				168	167	15.73923462	3.093043458	0.211333333				5.624516292
169	168	9.929001979	1.171452608	0.212				169	168	13.68078121	2.969905297	0.212				3.751779235				169	168	15.08775097	2.943280225	0.212				5.158748991
170	169	9.743956471	1.249023266	0.212666667				170	169	13.32663216	2.713390195	0.212666667				3.582675689				170	169	14.54158223	2.680732336	0.212666667				4.797625756
171	170	9.315776858	1.360057902	0.213333333				171	170	13.3840307	2.889295726	0.213333333				4.068253837				171	170	14.87979111	2.845374903	0.213333333				5.564014255
172	171	9.247777939	1.252569448	0.214				172	171	13.76207111	2.901667464	0.214				4.514293173				172	171	14.50402692	2.652933289	0.214				5.256248979
173	172	9.461305373	1.159473671	0.214666667				173	172	13.29248794	2.827145325	0.214666667				3.831182572				173	172	14.47593918	2.806374674	0.214666667				5.014633802
174	173	9.406051985	1.276683239	0.215333333				174	173	13.15463901	2.903191298	0.215333333				3.748587022				174	173	14.14025351	2.64271364	0.215333333				4.734201521
175	174	9.274557735	1.198189413	0.216				175	174	13.34365425	3.249254726	0.216				4.06909652				175	174	14.20895051	2.824231534	0.216				4.934392772
176	175	9.092665319	1.181478399	0.216666667				176	175	13.37119098	3.245085582	0.216666667				4.278525659				176	175	13.6423777	2.479092266	0.216666667				4.549712382
177	176	9.279557389	1.279712173	0.217333333				177	176	13.10602587	3.307057711	0.217333333				3.826468485				177	176	13.41326546	2.410998453	0.217333333				4.133708072
178	177	8.794182173	1.296486039	0.218				178	177	12.9900886	2.992439075	0.218				4.195906426				178	177	13.14705219	2.327607199	0.218				4.352870018
179	178	8.361129035	1.254671747	0.218666667				179	178	13.03087826	3.258466486	0.218666667				4.669749222				179	178	13.38309273	2.28437678	0.218666667				5.021963692
180	179	8.232654937	1.25873142	0.219333333				180	179	13.24843556	3.612935611	0.219333333				5.015780618				180	179	12.94641543	2.11938453	0.219333333				4.713760489
181	180	7.940778538	1.206710203	0.22				181	180	13.05350266	3.404475214	0.22				5.112724126				181	180	13.43426703	2.197286946	0.22				5.493488487
182	181	7.90157666	1.120869221	0.220666667				182	181	12.36057578	2.706632838	0.220666667				4.458999121				182	181	13.79865844	2.441401985	0.220666667				5.897081785
183	182	7.824833363	0.995472125	0.221333333				183	182	12.23726295	2.476002631	0.221333333				4.412429586				183	182	13.46661961	2.403368165	0.221333333				5.641786251
184	183	7.610444641	1.009725017	0.222				184	183	12.29162686	2.386128035	0.222				4.681182222				184	183	13.55709809	2.445201908	0.222				5.946653452
185	184	7.359262651	0.993785451	0.222666667				185	184	11.90171682	2.347213274	0.222666667				4.542454174				185	184	13.64612514	2.355368656	0.222666667				6.286862487
186	185	7.0339998	0.798371305	0.223333333				186	185	11.91912317	2.470517758	0.223333333				4.885123368				186	185	13.34966471	2.354209845	0.223333333				6.315664905
187	186	6.921898998	0.778809371	0.224				187	186	11.57067355	2.203162893	0.224				4.64877455				187	186	13.39158748	2.232838697	0.224				6.46968848
188	187	6.760390081	0.812084636	0.224666667				188	187	11.86610946	2.447019158	0.224666667				5.105719374				188	187	12.87718817	2.105853153	0.224666667				6.116798092
189	188	6.72372855	0.814695999	0.225333333				189	188	11.25877299	2.216265467	0.225333333				4.535044435				189	188	12.60497962	2.140253264	0.225333333				5.881251074
190	189	6.600348145	0.936222764	0.226				190	189	10.90211299	2.258796345	0.226				4.301764849				190	189	12.48047498	2.162840903	0.226				5.880126837
191	190	6.27923584	0.83935766	0.226666667				191	190	10.7386991	2.20400576	0.226666667				4.459463256				191	190	12.04128249	1.976415987	0.226666667				5.762046648
192	191	6.218874031	0.931346746	0.227333333				192	191	10.89424893	2.464277931	0.227333333				4.675374903				192	191	11.90370505	2.05178088	0.227333333				5.684831022
193	192	6.158721566	0.91086238	0.228				193	192	10.59294982	2.2120964	0.228				4.434228254				193	192	11.22165912	1.727257616	0.228				5.062937555
194	193	6.061815069	0.955506695	0.228666667				194	193	10.58806209	2.444760284	0.228666667				4.526247017				194	193	11.37628807	1.779434012	0.228666667				5.314473001
195	194	5.583959891	0.990210552	0.229333333				195	194	10.18871719	2.440378174	0.229333333				4.604757299				195	194	11.49894064	2.026915507	0.229333333				5.914980744
196	195	5.746222579	1.08904716	0.23				196	195	9.992317588	1.880479673	0.23				4.246095009				196	195	11.25867255	1.757918502	0.23				5.512449967
197	196	5.589241568	1.236158429	0.230666667				197	196	10.00170825	1.956603015	0.230666667				4.412466685				197	196	11.16719945	1.67261541	0.230666667				5.577957881
198	197	5.555160676	1.270711089	0.231333333				198	197	9.569313181	2.315654689	0.231333333				4.014152505				198	197	11.03588054	1.567050248	0.231333333				5.480719861
199	198	5.411261431	1.11494587	0.232				199	198	9.444275591	2.232895728	0.232				4.03301416				199	198	11.06673817	1.768265907	0.232				5.655476738
200	199	5.353214029	1.196179358	0.232666667				200	199	9.657642333	2.142516401	0.232666667				4.304428304				200	199	10.83725961	1.764019352	0.232666667				5.484045577
201	200	5.051900122	1.180052346	0.233333333				201	200	9.611464452	2.153008011	0.233333333				4.559564329				201	200	10.72031321	1.781305388	0.233333333				5.66841309
202	201	4.897444776	1.200095483	0.234				202	201	9.019963744	1.939925069	0.234				4.122518968				202	201	10.70160188	1.843181015	0.234				5.804157101
203	202	4.816306499	1.188874793	0.234666667				203	202	9.281524825	2.040460086	0.234666667				4.465218326				203	202	10.06150739	1.503447988	0.234666667				5.245200893
204	203	4.96555546	1.138908158	0.235333333				204	203	9.368948284	2.194271657	0.235333333				4.403392824				204	203	9.780686007	1.511229738	0.235333333				4.815130547
205	204	4.739490694	1.100438188	0.236				205	204	9.331033281	1.917438156	0.236				4.591542586				205	204	9.819581287	1.790771549	0.236				5.080090592
206	205	4.598682905	1.229687089	0.236666667				206	205	8.938752499	1.818179546	0.236666667				4.340069594				206	205	9.249645113	1.602208521	0.236666667				4.650962208
207	206	4.374004684	1.147954428	0.237333333				207	206	8.28605867	1.74515009	0.237333333				3.912053985				207	206	8.136242673	1.198509853	0.237333333				3.762237989
208	207	4.354582912	1.246451616	0.238				208	207	8.128663314	1.912530125	0.238				3.774080402				208	207	7.81249125	1.065124823	0.238				3.457908338
209	208	4.263173049	1.383656911	0.238666667				209	208	8.108991456	1.94469416	0.238666667				3.845818406				209	208	8.191214746	1.324148863	0.238666667				3.928041696
210	209	4.255992102	1.429675677	0.239333333				210	209	7.819427401	1.671739423	0.239333333				3.563435299				210	209	7.653425524	1.089675441	0.239333333				3.397433422
211	210	4.296709506	1.450685051	0.24				211	210	7.657624061	1.570455914	0.24				3.360914555				211	210	7.278006739	1.044085708	0.24				2.981297233
212	211	4.098321043	1.489307092	0.240666667				212	211	7.500990692	1.563734459	0.240666667				3.402669649				212	211	7.125652125	1.157555599	0.240666667				3.027331081
213	212	3.99602502	1.409222053	0.241333333				213	212	7.438960087	1.477355563	0.241333333				3.442935067				213	212	7.031073455	1.253007947	0.241333333				3.035048435
214	213	4.013156058	1.554655851	0.242				214	213	7.025951293	1.57895076	0.242				3.012795235				214	213	6.788459551	1.231613076	0.242				2.775303493
215	214	3.756792442	1.559281908	0.242666667				215	214	6.821282652	1.508504223	0.242666667				3.06449021				215	214	6.816523896	1.318806123	0.242666667				3.059731455
216	215	3.833609074	1.546303868	0.243333333				216	215	6.687915203	1.616269171	0.243333333				2.854306129				216	215	6.665657369	1.286081374	0.243333333				2.832048296
217	216	3.957565939	1.496092837	0.244				217	216	6.537138979	1.522944699	0.244				2.57957304				217	216	6.480775885	1.120259378	0.244				2.523209947
218	217	4.06928146	1.463280919	0.244666667				218	217	6.161205231	1.440875794	0.244666667				2.09192377				218	217	6.402960798	1.1755904	0.244666667				2.333679338
219	218	3.83814557	1.353298488	0.245333333				219	218	6.100037228	1.398140112	0.245333333				2.261891658				219	218	6.204598544	1.209241614	0.245333333				2.366452974
220	219	3.784627175	1.289312641	0.246				220	219	5.926492127	1.433303737	0.246				2.141864952				220	219	6.096792785	1.209692648	0.246				2.31216561
221	220	3.672432707	1.33414642	0.246666667				221	220	5.459456004	1.400016622	0.246666667				1.787023297				221	220	5.849522738	1.201087586	0.246666667				2.177090031
222	221	3.537106346	1.191050747	0.247333333				222	221	5.469722674	1.547136665	0.247333333				1.932616328				222	221	5.589924401	1.062237092	0.247333333				2.052818055
223	222	3.460885178	1.205777117	0.248				223	222	5.278755865	1.355079516	0.248				1.817870687				223	222	5.825391144	1.104555698	0.248				2.364505966
224	223	3.420052396	1.139766073	0.248666667				224	223	4.952012212	1.169978347	0.248666667				1.531959817				224	223	5.634281819	1.073939728	0.248666667				2.214229423
225	224	3.239034593	1.130914721	0.249333333				225	224	4.977020194	1.263539659	0.249333333				1.737985601				225	224	5.480572328	1.081575039	0.249333333				2.241537735
226	225	3.140329209	1.136135128	0.25	0.274666667	1.821314664	0.073582166	226	225	4.992868653	1.129109128	0.25	0.274666667	2.214991178	0.145919013	1.852539444	0.393676514	0.075876815	0.393676514	226	225	5.397251113	1.120008261	0.25	0.274666667	2.458993534	0.138234204	2.256921904	0.63767887	0.069424352	0.63767887
227	226	3.041947089	1.139054922	0.250666667				227	226	4.75770294	1.164219901	0.250666667				1.715755851				227	226	5.298180371	1.132651979	0.250666667				2.256233282
228	227	2.955522565	1.165544755	0.251333333				228	227	4.88330749	1.360499444	0.251333333				1.927784926				228	227	5.147061259	1.093757444	0.251333333				2.191538695
229	228	2.973932474	1.257034889	0.252				229	228	4.917660558	1.306208803	0.252				1.943728084				229	228	4.846106976	0.999765685	0.252				1.872174503
230	229	2.922694422	1.124371509	0.252666667				230	229	4.76503515	1.210079474	0.252666667				1.842340728				230	229	4.784694662	0.975645775	0.252666667				1.86200024
231	230	2.917939586	1.028445372	0.253333333				231	230	4.50510827	1.227919037	0.253333333				1.587168684				231	230	4.538160906	1.069774978	0.253333333				1.620221319
232	231	2.809157333	1.023607267	0.254				232	231	4.511523663	1.174556378	0.254				1.70236633				232	231	4.433804526	1.138192086	0.254				1.624647193
233	232	2.769977312	1.021360665	0.254666667				233	232	4.630295832	1.114427402	0.254666667				1.86031852				233	232	4.357854054	1.10546251	0.254666667				1.587876742
234	233	2.869198795	1.113769114	0.255333333				234	233	4.392494457	1.139731123	0.255333333				1.523295662				234	233	4.416976286	1.117992606	0.255333333				1.547777491
235	234	2.818544122	1.120883546	0.256				235	234	4.247095141	1.125850884	0.256				1.428551019				235	234	4.201078094	1.109104512	0.256				1.382533972
236	235	2.756567239	1.141010189	0.256666667				236	235	3.902673147	1.160950076	0.256666667				1.146105907				236	235	3.909051874	1.196378512	0.256666667				1.152484635
237	236	2.775060406	1.210057718	0.257333333				237	236	3.863576952	1.060548968	0.257333333				1.088516546				237	236	3.900736991	1.187707137	0.257333333				1.125676585
238	237	2.621762885	1.221029047	0.258				238	237	3.774749524	1.098390974	0.258				1.152986639				238	237	4.002242658	1.238418218	0.258				1.380479773
239	238	2.571830984	1.158713802	0.258666667				239	238	3.672483371	1.037355593	0.258666667				1.100652387				239	238	3.932299089	1.353494527	0.258666667				1.360468105
240	239	2.579119367	1.240294228	0.259333333				240	239	3.322399137	1.047428025	0.259333333				0.74327977				240	239	3.436519463	1.224012545	0.259333333				0.857400096
241	240	2.438265484	1.264081499	0.26				241	240	3.470034908	1.047708958	0.26				1.031769424				241	240	3.408668432	1.053960405	0.26				0.970402948
242	241	2.411617382	1.207095802	0.260666667				242	241	3.422056948	1.132256122	0.260666667				1.010439566				242	241	3.205921428	0.967591045	0.260666667				0.794304046
243	242	2.294195112	1.192516346	0.261333333				243	242	3.231596197	1.030932841	0.261333333				0.937401085				243	242	3.090687576	1.166762234	0.261333333				0.796492463
244	243	2.42661175	1.309245666	0.262				244	243	3.103559201	1.110006078	0.262				0.67694745				244	243	2.961504735	0.924178282	0.262				0.534892984
245	244	2.377466806	1.237327338	0.262666667				245	244	2.952582861	1.048072678	0.262666667				0.575116055				245	244	3.188688981	1.008760469	0.262666667				0.811222175
246	245	2.339781249	1.213922941	0.263333333				246	245	2.578358491	0.996945832	0.263333333				0.238577242				246	245	3.105403524	0.954257752	0.263333333				0.765622276
247	246	2.313500568	1.228737751	0.264				247	246	2.754800228	1.058529613	0.264				0.441299661				247	246	2.995685584	0.947932788	0.264				0.682185017
248	247	2.287303096	1.116938649	0.264666667				248	247	2.762292598	1.025962583	0.264666667				0.474989502				248	247	2.734279016	0.922048959	0.264666667				0.44697592
249	248	2.159941195	1.047563361	0.265333333				249	248	2.584876748	0.994705481	0.265333333				0.424935553				249	248	2.635384333	0.928428851	0.265333333				0.475443138
250	249	2.167764559	1.041910081	0.266				250	249	2.541954573	0.908345572	0.266				0.374190014				250	249	2.990615905	0.964957089	0.266				0.822851347
251	250	1.996135371	0.995986471	0.266666667				251	250	2.404577237	0.904026853	0.266666667				0.408441866				251	250	2.836058392	0.911029249	0.266666667				0.839923021
252	251	2.149747638	1.103737405	0.267333333				252	251	2.211341592	0.811477321	0.267333333				0.061593955				252	251	2.838355717	0.879332497	0.267333333				0.688608079
253	252	2.112834084	1.125133422	0.268				253	252	2.259178883	0.824299086	0.268				0.146344799				253	252	2.611200483	0.924356507	0.268				0.498366399
254	253	1.919775507	1.020870248	0.268666667				254	253	2.077432932	0.805103018	0.268666667				0.157657425				254	253	2.563190323	0.950580878	0.268666667				0.643414816
255	254	1.861049603	1.07016151	0.269333333				255	254	2.153343823	0.845672673	0.269333333				0.29229422				255	254	2.571128275	1.000054413	0.269333333				0.710078672
256	255	1.847013662	1.072686215	0.27				256	255	2.050374062	0.85659767	0.27				0.2033604				256	255	2.601294275	0.927445314	0.27				0.754280613
257	256	1.710820102	1.04128434	0.270666667				257	256	2.136813304	0.944399185	0.270666667				0.425993202				257	256	2.42603734	0.902699657	0.270666667				0.715217238
258	257	1.608326759	1.071101693	0.271333333				258	257	2.289994398	0.944624025	0.271333333				0.681667639				258	257	2.473240947	0.924792621	0.271333333				0.864914187
259	258	1.616898871	1.15762674	0.272				259	258	2.075780596	0.910057989	0.272				0.458881725				259	258	2.492419154	0.944452481	0.272				0.875520282
260	259	1.680731572	1.183053557	0.272666667				260	259	1.967889719	0.862241731	0.272666667				0.287158147				260	259	2.2950008	0.87465185	0.272666667				0.614269228
261	260	1.61188273	1.103366651	0.273333333				261	260	1.777112101	0.840748465	0.273333333				0.165229371				261	260	2.203192394	0.76964262	0.273333333				0.591309664
262	261	1.477107986	1.000964279	0.274				262	261	1.81902136	0.881070008	0.274				0.341913374				262	261	2.335023453	0.83738665	0.274				0.857915467
263	262	1.507842283	1.020110222	0.274666667				263	262	1.899739961	0.883594869	0.274666667				0.391897677				263	262	2.315394104	0.79541247	0.274666667				0.807551821
264	263	1.384633508	0.958062727	0.275333333				264	263	1.7586824	0.802882213	0.275333333				0.374048893				264	263	2.058118291	0.779873316	0.275333333				0.673484783
265	264	1.382498962	0.915216829	0.276				265	264	1.784383659	0.824145297	0.276				0.401884697				265	264	2.083584149	0.795277704	0.276				0.701085186
266	265	1.347505012	0.970631929	0.276666667				266	265	1.62172571	0.771041342	0.276666667				0.274220698				266	265	2.036251009	0.80680429	0.276666667				0.688745997
267	266	1.378249554	0.911301491	0.277333333				267	266	1.41936127	0.802867367	0.277333333				0.041111716				267	266	1.929316557	0.818579408	0.277333333				0.551067004
268	267	1.288761004	0.836576817	0.278				268	267	1.208654283	0.762942338	0.278				-0.080106721				268	267	1.85540017	0.780296288	0.278				0.566639167
269	268	1.352216249	0.900251322	0.278666667				269	268	1.328146368	0.780787225	0.278666667				-0.024069881				269	268	1.81179609	0.886476261	0.278666667				0.459579841
270	269	1.393700772	0.967772142	0.279333333				270	269	1.349427592	0.793889182	0.279333333				-0.04427318				270	269	2.063914998	0.938405659	0.279333333				0.670214226
271	270	1.489416841	1.025088187	0.28				271	270	1.381664467	0.75536226	0.28				-0.107752374				271	270	1.858137055	0.871557186	0.28				0.368720214
272	271	1.443724975	0.941642563	0.280666667				272	271	1.325616653	0.73440867	0.280666667				-0.118108321				272	271	1.815589482	0.968250246	0.280666667				0.371864507
273	272	1.35481809	0.892677703	0.281333333				273	272	1.365719881	0.809078396	0.281333333				0.010901791				273	272	1.61500641	0.892329399	0.281333333				0.26018832
274	273	1.428512542	0.899573348	0.282				274	273	1.303562266	0.793778113	0.282				-0.124950276				274	273	1.656098453	0.917392276	0.282				0.227585911
275	274	1.393926882	0.82905348	0.282666667				275	274	1.19203913	0.768850644	0.282666667				-0.201887752				275	274	1.623135837	0.92593173	0.282666667				0.229208955
276	275	1.31628906	0.840343727	0.283333333				276	275	1.196664872	0.731359768	0.283333333				-0.119624188				276	275	1.485251462	0.79261492	0.283333333				0.168962402
277	276	1.335842578	0.859892609	0.284				277	276	1.141173219	0.688169384	0.284				-0.194669359				277	276	1.502235393	0.738710509	0.284				0.166392815
278	277	1.30155378	0.83941797	0.284666667				278	277	1.221268585	0.724044433	0.284666667				-0.080285194				278	277	1.386463526	0.617247384	0.284666667				0.084909746
279	278	1.235147235	0.799782073	0.285333333				279	278	1.183051047	0.719967956	0.285333333				-0.052096188				279	278	1.346150371	0.655092605	0.285333333				0.111003136
280	279	1.308355765	0.912353853	0.286				280	279	1.17080072	0.712175979	0.286				-0.137555045				280	279	1.490057065	0.616969061	0.286				0.1817013
281	280	1.199306429	0.931148588	0.286666667				281	280	1.299925837	0.809292746	0.286666667				0.100619408				281	280	1.334183586	0.624775141	0.286666667				0.134877157
282	281	1.197504799	0.903104419	0.287333333				282	281	1.116375273	0.796345018	0.287333333				-0.081129525				282	281	1.411669263	0.641889657	0.287333333				0.214164464
283	282	1.227736481	0.908963345	0.288				283	282	1.191851076	0.824591332	0.288				-0.035885405				283	282	1.448418417	0.673413353	0.288				0.220681936
284	283	1.247217626	0.905546297	0.288666667				284	283	1.151803185	0.81321935	0.288666667				-0.095414442				284	283	1.442490159	0.678316598	0.288666667				0.195272533
285	284	1.28792858	0.945451831	0.289333333				285	284	1.143734516	0.814440547	0.289333333				-0.144194063				285	284	1.325389224	0.681565809	0.289333333				0.037460645
286	285	1.339146093	0.995148449	0.29				286	285	1.08903082	0.747535517	0.29				-0.250115273				286	285	1.448085962	0.67292452	0.29				0.108939869
287	286	1.379598576	1.036881674	0.290666667				287	286	1.098163977	0.781308841	0.290666667				-0.281434599				287	286	1.412083614	0.684173302	0.290666667				0.032485038
288	287	1.441123601	1.061047522	0.291333333				288	287	1.103280184	0.730442423	0.291333333				-0.337843417				288	287	1.271451531	0.679779466	0.291333333				-0.16967207
289	288	1.438981235	1.071448618	0.292				289	288	1.084606431	0.757188577	0.292				-0.354374804				289	288	1.136247659	0.593625248	0.292				-0.302733576
290	289	1.42628019	1.034219594	0.292666667				290	289	1.044786057	0.7615355	0.292666667				-0.381494133				290	289	1.256534507	0.575674945	0.292666667				-0.169745682
291	290	1.424166175	1.007020983	0.293333333				291	290	1.117190811	0.847260581	0.293333333				-0.306975364				291	290	1.21391273	0.566137127	0.293333333				-0.210253444
292	291	1.306186991	0.965251696	0.294				292	291	1.185558498	0.866778083	0.294				-0.120628492				292	291	1.15684555	0.556595007	0.294				-0.14934144
293	292	1.241147503	0.887975255	0.294666667				293	292	1.074986204	0.797505431	0.294666667				-0.1661613				293	292	1.210897086	0.604001171	0.294666667				-0.030250418
294	293	1.176299964	0.836266481	0.295333333				294	293	1.003799661	0.760943767	0.295333333				-0.172500303				294	293	1.209395775	0.625061184	0.295333333				0.033095811
295	294	1.080181915	0.804239254	0.296				295	294	1.02652692	0.707552068	0.296				-0.053654995				295	294	1.249238102	0.631805973	0.296				0.169056187
296	295	1.120479754	0.845675939	0.296666667				296	295	0.941957687	0.708118165	0.296666667				-0.178522067				296	295	1.188618512	0.638801265	0.296666667				0.068138759
297	296	1.045638908	0.746501236	0.297333333				297	296	0.944297343	0.768028216	0.297333333				-0.101341565				297	296	1.208139986	0.676936043	0.297333333				0.162501078
298	297	1.02322289	0.724220605	0.298				298	297	1.019358745	0.826600612	0.298				-0.003864145				298	297	1.158093	0.615307491	0.298				0.13487011
299	298	1.000872543	0.690181874	0.298666667				299	298	0.889543589	0.761952662	0.298666667				-0.111328954				299	298	1.111476134	0.554344735	0.298666667				0.110603591
300	299	1.020229603	0.748630492	0.299333333				300	299	0.981932435	0.781705749	0.299333333				-0.038297168				300	299	1.134444421	0.529176014	0.299333333				0.114214819
301	300	1.153878432	0.857886362	0.3	0.324666667	0.676081274	0.028728666	301	300	0.935607723	0.786931308	0.3	0.324666667	0.637871308	0.026054617	-0.218270709	-0.038209966	0.009910625	0	301	300	1.046562373	0.527343086	0.3	0.324666667	0.66853365	0.026312537	-0.107316059	-0.007547624	0.017001175	0
302	301	1.224856589	0.952261221	0.300666667				302	301	1.05208103	0.778812749	0.300666667				-0.172775559				302	301	1.076528142	0.478840831	0.300666667				-0.148328447
303	302	1.160882702	0.900457556	0.301333333				303	302	0.981302677	0.837089371	0.301333333				-0.179580026				303	302	0.929959912	0.501415046	0.301333333				-0.230922791
304	303	1.148844632	0.878039537	0.302				304	303	1.170236414	0.883363971	0.302				0.021391782				304	303	0.908152952	0.531195045	0.302				-0.24069168
305	304	1.116171676	0.858483174	0.302666667				305	304	0.957852977	0.838356938	0.302666667				-0.158318699				305	304	0.758194586	0.557597425	0.302666667				-0.35797709
306	305	1.114553281	0.86775889	0.303333333				306	305	0.994523628	0.84265251	0.303333333				-0.120029653				306	305	0.933712864	0.566341812	0.303333333				-0.180840417
307	306	1.082024585	0.836229952	0.304				307	306	0.975759014	0.844375324	0.304				-0.106265571				307	306	0.770317258	0.528871658	0.304				-0.311707327
308	307	1.029009751	0.807625172	0.304666667				308	307	1.057465423	0.815685863	0.304666667				0.028455672				308	307	0.86195357	0.607186296	0.304666667				-0.167056181
309	308	0.955597505	0.709884634	0.305333333				309	308	0.949323754	0.772399325	0.305333333				-0.006273751				309	308	0.973875728	0.731111001	0.305333333				0.018278223
310	309	1.005522071	0.686391279	0.306				310	309	0.96234999	0.70905095	0.306				-0.043172082				310	309	1.027010264	0.768635962	0.306				0.021488193
311	310	1.075794222	0.770389099	0.306666667				311	310	0.889383426	0.659283148	0.306666667				-0.186410796				311	310	0.977465995	0.74196444	0.306666667				-0.098328227
312	311	1.002631304	0.697146225	0.307333333				312	311	0.884051614	0.721047148	0.307333333				-0.118579691				312	311	0.965899067	0.719961052	0.307333333				-0.036732237
313	312	0.990975898	0.698435684	0.308				313	312	0.890086921	0.69463456	0.308				-0.100888977				313	312	0.855183776	0.642551398	0.308				-0.135792123
314	313	0.969152301	0.689148309	0.308666667				314	313	0.817503128	0.658536996	0.308666667				-0.151649174				314	313	0.741774788	0.554973607	0.308666667				-0.227377513
315	314	0.937204173	0.68129645	0.309333333				315	314	0.761121451	0.67980056	0.309333333				-0.176082722				315	314	0.813532392	0.527892483	0.309333333				-0.123671781
316	315	0.935864695	0.632068124	0.31				316	315	0.889444405	0.762370119	0.31				-0.04642029				316	315	0.876406703	0.60931141	0.31				-0.059457992
317	316	0.93452904	0.611233632	0.310666667				317	316	0.885416483	0.741072741	0.310666667				-0.049112556				317	316	0.900078426	0.582291248	0.310666667				-0.034450614
318	317	0.841906162	0.551434241	0.311333333				318	317	0.894400544	0.714002717	0.311333333				0.052494382				318	317	0.81604173	0.606778291	0.311333333				-0.025864431
319	318	0.840708023	0.56303097	0.312				319	318	0.777183244	0.684010839	0.312				-0.063524779				319	318	0.890479279	0.645653358	0.312				0.049771256
320	319	0.849627908	0.550220342	0.312666667				320	319	0.773400057	0.648384467	0.312666667				-0.07622785				320	319	0.745768966	0.595482157	0.312666667				-0.103858942
321	320	0.787820625	0.547430605	0.313333333				321	320	0.805346213	0.712325625	0.313333333				0.017525588				321	320	0.820196861	0.603318184	0.313333333				0.032376236
322	321	0.816962078	0.578286634	0.314				322	321	0.751171891	0.638388275	0.314				-0.065790187				322	321	0.922170063	0.5833533	0.314				0.105207986
323	322	0.785590981	0.570309671	0.314666667				323	322	0.672202852	0.615389137	0.314666667				-0.113388128				323	322	0.991243036	0.5577755	0.314666667				0.205652055
324	323	0.704021307	0.523451241	0.315333333				324	323	0.71644962	0.594829118	0.315333333				0.012428314				324	323	0.909911984	0.583970438	0.315333333				0.205890677
325	324	0.652811601	0.4849343	0.316				325	324	0.700503029	0.619994509	0.316				0.047691428				325	324	0.928916914	0.601006751	0.316				0.276105312
326	325	0.661920835	0.471517213	0.316666667				326	325	0.747207522	0.670990123	0.316666667				0.085286687				326	325	0.822465106	0.53662942	0.316666667				0.160544271
327	326	0.721079391	0.542587065	0.317333333				327	326	0.716178365	0.640089317	0.317333333				-0.004901027				327	326	0.801412262	0.539883355	0.317333333				0.080332871
328	327	0.720066182	0.50751093	0.318				328	327	0.712825618	0.582886044	0.318				-0.007240564				328	327	0.79041945	0.539137891	0.318				0.070353269
329	328	0.778977133	0.601207239	0.318666667				329	328	0.707172587	0.511792051	0.318666667				-0.071804546				329	328	0.794677919	0.468132183	0.318666667				0.015700785
330	329	0.747966959	0.545308439	0.319333333				330	329	0.716321743	0.509094233	0.319333333				-0.031645216				330	329	0.773819214	0.472074038	0.319333333				0.025852255
331	330	0.697125689	0.483147097	0.32				331	330	0.713183052	0.452481855	0.32				0.016057364				331	330	0.820428133	0.501068897	0.32				0.123302444
332	331	0.686206589	0.519450173	0.320666667				332	331	0.794213301	0.551956903	0.320666667				0.108006712				332	331	0.726864852	0.502379494	0.320666667				0.040658264
333	332	0.724973693	0.522740685	0.321333333				333	332	0.718282798	0.52031761	0.321333333				-0.006690895				333	332	0.823064813	0.553695312	0.321333333				0.09809112
334	333	0.733880836	0.544206379	0.322				334	333	0.697546917	0.518295857	0.322				-0.036333919				334	333	0.806637312	0.590959284	0.322				0.072756476
335	334	0.732859683	0.578893789	0.322666667				335	334	0.661377307	0.525065155	0.322666667				-0.071482375				335	334	0.785807306	0.559778055	0.322666667				0.052947623
336	335	0.623054137	0.504842344	0.323333333				336	335	0.640711896	0.516646292	0.323333333				0.01765776				336	335	0.765035149	0.53760136	0.323333333				0.141981012
337	336	0.612313573	0.49427509	0.324				337	336	0.679359975	0.531450664	0.324				0.067046402				337	336	0.795786504	0.578770601	0.324				0.183472931
338	337	0.572015753	0.466354203	0.324666667				338	337	0.62913987	0.514344247	0.324666667				0.057124117				338	337	0.804612074	0.612658712	0.324666667				0.232596321
339	338	0.571224231	0.453553461	0.325333333				339	338	0.693214682	0.512817016	0.325333333				0.121990451				339	338	0.799536123	0.547638859	0.325333333				0.228311892
340	339	0.540929643	0.376749209	0.326				340	339	0.704168954	0.54585655	0.326				0.16323931				340	339	0.651036406	0.425807836	0.326				0.110106763
341	340	0.579469254	0.394844358	0.326666667				341	340	0.606990745	0.52732662	0.326666667				0.027521491				341	340	0.603104651	0.417414463	0.326666667				0.023635398
342	341	0.627710625	0.442903811	0.327333333				342	341	0.645418941	0.565791347	0.327333333				0.017708315				342	341	0.602371744	0.404750885	0.327333333				-0.025338882
343	342	0.597463373	0.446116861	0.328				343	342	0.632896607	0.508355879	0.328				0.035433234				343	342	0.679996669	0.447640941	0.328				0.082533296
344	343	0.625985383	0.451963641	0.328666667				344	343	0.581349818	0.425323766	0.328666667				-0.044635566				344	343	0.687103896	0.448357587	0.328666667				0.061118513
345	344	0.556753123	0.383034361	0.329333333				345	344	0.570882074	0.414998062	0.329333333				0.01412895				345	344	0.617917985	0.382483882	0.329333333				0.061164861
346	345	0.526727474	0.398946098	0.33				346	345	0.464667973	0.354960933	0.33				-0.062059502				346	345	0.570197197	0.375351218	0.33				0.043469722
347	346	0.584451777	0.410227975	0.330666667				347	346	0.378161403	0.299303834	0.330666667				-0.206290374				347	346	0.51106898	0.326961061	0.330666667				-0.073382798
348	347	0.612835645	0.439551805	0.331333333				348	347	0.377676948	0.299269822	0.331333333				-0.235158697				348	347	0.416587147	0.293052107	0.331333333				-0.196248497
349	348	0.621713486	0.448121856	0.332				349	348	0.488776525	0.30529739	0.332				-0.132936961				349	348	0.356102404	0.20663201	0.332				-0.265611081
350	349	0.552958864	0.37982981	0.332666667				350	349	0.433289847	0.324183085	0.332666667				-0.119669018				350	349	0.345980552	0.206637165	0.332666667				-0.206978312
351	350	0.639396664	0.454234157	0.333333333				351	350	0.44404622	0.353714501	0.333333333				-0.195350444				351	350	0.306822746	0.143557074	0.333333333				-0.332573918
352	351	0.551455602	0.412576313	0.334				352	351	0.556451609	0.382437673	0.334				0.004996007				352	351	0.403216605	0.197911877	0.334				-0.148238997
353	352	0.579691612	0.406886805	0.334666667				353	352	0.500874069	0.399264517	0.334666667				-0.078817543				353	352	0.317305058	0.166776029	0.334666667				-0.262386554
354	353	0.530663631	0.382082687	0.335333333				354	353	0.49724471	0.348499897	0.335333333				-0.033418921				354	353	0.381463554	0.179786899	0.335333333				-0.149200077
355	354	0.529945235	0.358689431	0.336				355	354	0.403228255	0.336641984	0.336				-0.12671698				355	354	0.382500322	0.206245368	0.336				-0.147444913
356	355	0.461872391	0.302943342	0.336666667				356	355	0.44120442	0.374564833	0.336666667				-0.020667971				356	355	0.446556897	0.20799974	0.336666667				-0.015315494
357	356	0.461248811	0.313329659	0.337333333				357	356	0.352766994	0.246194349	0.337333333				-0.108481817				357	356	0.463910749	0.214741313	0.337333333				0.002661938
358	357	0.38385576	0.281552378	0.338				358	357	0.407221823	0.25089826	0.338				0.023366063				358	357	0.511426377	0.214377087	0.338				0.127570617
359	358	0.402505852	0.299887671	0.338666667				359	358	0.42596755	0.268225029	0.338666667				0.023461698				359	358	0.657621288	0.221994105	0.338666667				0.255115435
360	359	0.382823444	0.26961209	0.339333333				360	359	0.398098568	0.265749553	0.339333333				0.015275125				360	359	0.599630686	0.229380045	0.339333333				0.216807242
361	360	0.420540301	0.283914579	0.34				361	360	0.397658973	0.26931173	0.34				-0.022881329				361	360	0.618257584	0.234092727	0.34				0.197717283
362	361	0.429521248	0.327238943	0.340666667				362	361	0.398442513	0.292498372	0.340666667				-0.031078735				362	361	0.552152147	0.228941744	0.340666667				0.122630899
363	362	0.438478138	0.324428791	0.341333333				363	362	0.444443873	0.300117277	0.341333333				0.005965735				363	362	0.488538142	0.217823553	0.341333333				0.050060004
364	363	0.44741107	0.279195611	0.342				364	363	0.48086578	0.301975402	0.342				0.03345471				364	363	0.442788242	0.216556729	0.342				-0.004622828
365	364	0.408786791	0.27292587	0.342666667				365	364	0.4255547	0.295957331	0.342666667				0.01676791				365	364	0.395911977	0.240356154	0.342666667				-0.012874814
366	365	0.341783588	0.207482209	0.343333333				366	365	0.470340138	0.281802673	0.343333333				0.12855655				366	365	0.350187754	0.222954266	0.343333333				0.008404166
367	366	0.369772312	0.258929165	0.344				367	366	0.340271259	0.254978482	0.344				-0.029501053				367	366	0.320251547	0.174794214	0.344				-0.049520765
368	367	0.369280383	0.246659904	0.344666667				368	367	0.357762985	0.263533577	0.344666667				-0.011517398				368	367	0.283037498	0.15949424	0.344666667				-0.086242885
369	368	0.330965171	0.253488263	0.345333333				369	368	0.282692692	0.228931445	0.345333333				-0.048272479				369	368	0.376262429	0.195899707	0.345333333				0.045297259
370	369	0.339969638	0.262525316	0.346				370	369	0.292751633	0.259415567	0.346				-0.047218005				370	369	0.301235991	0.191818843	0.346				-0.038733647
371	370	0.28293263	0.238291319	0.346666667				371	370	0.355600801	0.235550743	0.346666667				0.072668171				371	370	0.300867962	0.181841544	0.346666667				0.017935332
372	371	0.339069865	0.261016104	0.347333333				372	371	0.263721006	0.230553965	0.347333333				-0.075348859				372	371	0.347593931	0.212812769	0.347333333				0.008524066
373	372	0.329215602	0.240069087	0.348				373	372	0.355709409	0.234641804	0.348				0.026493807				373	372	0.485670976	0.222013426	0.348				0.156455374
374	373	0.38514357	0.239752239	0.348666667				374	373	0.364695622	0.247332766	0.348666667				-0.020447948				374	373	0.392876859	0.202545671	0.348666667				0.007733289
375	374	0.422161375	0.2545446	0.349333333				375	374	0.327549519	0.23998435	0.349333333				-0.094611855				375	374	0.420564942	0.221139548	0.349333333				-0.001596433
376	375	0.496557782	0.317801621	0.35	0.374666667	0.196901286	0.012285207	376	375	0.391199719	0.247399194	0.35	0.374666667	0.232327846	0.008230061	-0.105358063	0.03542656	0.010617876	0.03542656	376	375	0.382597004	0.201142875	0.35	0.374666667	0.333854451	0.008602952	-0.113960778	0.136953165	0.01655914	0.136953165
377	376	0.458478207	0.269401421	0.350666667				377	376	0.364176746	0.265318994	0.350666667				-0.094301461				377	376	0.454805808	0.166278478	0.350666667				-0.003672399
378	377	0.448531862	0.25976798	0.351333333				378	377	0.381012703	0.252751533	0.351333333				-0.067519159				378	377	0.445018091	0.164552359	0.351333333				-0.003513771
379	378	0.419947276	0.264513699	0.352				379	378	0.31595125	0.229527317	0.352				-0.103996025				379	378	0.380605259	0.150917147	0.352				-0.039342017
380	379	0.419397375	0.32017764	0.352666667				380	379	0.397559557	0.221997519	0.352666667				-0.021837818				380	379	0.342919081	0.147844483	0.352666667				-0.076478294
381	380	0.372310144	0.246260013	0.353333333				381	380	0.315247334	0.217738409	0.353333333				-0.05706281				381	380	0.333862841	0.139062037	0.353333333				-0.038447303
382	381	0.334641506	0.236627278	0.354				382	381	0.296305526	0.198999858	0.354				-0.03833598				382	381	0.231813139	0.12512081	0.354				-0.102828367
383	382	0.297071132	0.188433919	0.354666667				383	382	0.28615104	0.172254088	0.354666667				-0.010920092				383	382	0.250108228	0.145135752	0.354666667				-0.046962904
384	383	0.343041059	0.203337237	0.355333333				384	383	0.230755745	0.146157538	0.355333333				-0.112285313				384	383	0.277627022	0.144428158	0.355333333				-0.065414037
385	384	0.305557511	0.176121877	0.356				385	384	0.184703064	0.143218786	0.356				-0.120854447				385	384	0.277779555	0.173917511	0.356				-0.027777956
386	385	0.342149671	0.168544357	0.356666667				386	385	0.257114762	0.127428364	0.356666667				-0.085034908				386	385	0.28666594	0.167934424	0.356666667				-0.05548373
387	386	0.295529264	0.133193239	0.357333333				387	386	0.193519638	0.141470903	0.357333333				-0.102009626				387	386	0.295529264	0.19016625	0.357333333				0
388	387	0.239806364	0.142648741	0.358				388	387	0.202131785	0.125766615	0.358				-0.03767458				388	387	0.404654216	0.197456451	0.358				0.164847851
389	388	0.230284622	0.131886961	0.358666667				389	388	0.17465637	0.123108068	0.358666667				-0.055628252				389	388	0.349312741	0.210549899	0.358666667				0.119028119
390	389	0.248385931	0.117306884	0.359333333				390	389	0.210600029	0.103060721	0.359333333				-0.037785902				390	389	0.339722062	0.198212752	0.359333333				0.091336132
391	390	0.257252904	0.097232458	0.36				391	390	0.128626452	0.108086213	0.36				-0.128626452				391	390	0.37609414	0.200618245	0.36				0.118841237
392	391	0.247745496	0.111703326	0.360666667				392	391	0.210505714	0.133569317	0.360666667				-0.037239781				392	391	0.348410473	0.207833443	0.360666667				0.100664978
393	392	0.25659046	0.1210196	0.361333333				393	392	0.292056096	0.176415777	0.361333333				0.035465636				393	392	0.338589907	0.192877835	0.361333333				0.081999447
394	393	0.256260515	0.12333365	0.362				394	393	0.14643458	0.14643458	0.362				-0.109825935				394	393	0.301813547	0.190650026	0.362				0.045553032
395	394	0.237650603	0.113870553	0.362666667				395	394	0.246258184	0.168435131	0.362666667				0.008607581				395	394	0.274034625	0.16147602	0.362666667				0.036384022
396	395	0.237345797	0.120553948	0.363333333				396	395	0.20966468	0.153848254	0.363333333				-0.027681117				396	395	0.301099057	0.179326317	0.363333333				0.06375326
397	396	0.209690798	0.125072361	0.364				397	396	0.200338721	0.1388783	0.364				-0.009352078				397	396	0.255158211	0.171644579	0.364				0.045467413
398	397	0.200317213	0.1151743	0.364666667				398	397	0.209247257	0.153472798	0.364666667				0.008930043				398	397	0.282177522	0.198205681	0.364666667				0.081860309
399	398	0.190967581	0.129692788	0.365333333				399	398	0.272579514	0.161818639	0.365333333				0.081611933				399	398	0.281846695	0.197948882	0.365333333				0.090879114
400	399	0.217970171	0.133478925	0.366				400	399	0.299596575	0.185981317	0.366				0.081626404				400	399	0.299680883	0.214194625	0.366				0.081710712
401	400	0.235833421	0.151126886	0.366666667				401	400	0.235834958	0.204921301	0.366666667				1.54E-06				401	400	0.290258055	0.195553061	0.366666667				0.054424634
402	401	0.298946055	0.191270908	0.367333333				402	401	0.308098295	0.214083729	0.367333333				0.00915224				402	401	0.262741259	0.158411575	0.367333333				-0.036204796
403	402	0.280471133	0.174172338	0.368				403	402	0.307734613	0.22673056	0.368				0.027263481				403	402	0.262436777	0.148601701	0.368				-0.018034355
404	403	0.27107909	0.165039457	0.368666667				404	403	0.27107909	0.240023658	0.368666667				0				404	403	0.207827302	0.147094929	0.368666667				-0.063251788
405	404	0.261710864	0.146241662	0.369333333				405	404	0.270735377	0.239719321	0.369333333				0.009024513				405	404	0.189514764	0.118424164	0.369333333				-0.0721961
406	405	0.198287858	0.125408253	0.37				406	405	0.225327112	0.19469097	0.37				0.027039253				406	405	0.198436301	0.106938612	0.37				0.000148443
407	406	0.189035391	0.116466642	0.370666667				407	406	0.279407381	0.178288021	0.370666667				0.09037199				407	406	0.180211274	0.108612937	0.370666667				-0.008824117
408	407	0.197786928	0.113719488	0.371333333				408	407	0.188796613	0.147889997	0.371333333				-0.008990315				408	407	0.197993538	0.117068869	0.371333333				0.00020661
409	408	0.152642545	0.091655923	0.372				409	408	0.206987517	0.130141103	0.372				0.054344972				409	408	0.224709897	0.134423125	0.372				0.072067352
410	409	0.152450222	0.101536725	0.372666667				410	409	0.260855461	0.160478285	0.372666667				0.108405239				410	409	0.314396982	0.165216104	0.372666667				0.16194676
411	410	0.143302007	0.081694714	0.373333333				411	410	0.188083885	0.188083885	0.373333333				0.044781877				411	410	0.286897243	0.178008437	0.373333333				0.143595236
412	411	0.125231669	0.072890373	0.374				412	411	0.287209619	0.20557468	0.374				0.16197795				412	411	0.331291345	0.205217444	0.374				0.206059676
413	412	0.134008368	0.081587511	0.374666667				413	412	0.313387307	0.250351289	0.374666667				0.17937894				413	412	0.330904531	0.204955092	0.374666667				0.196896164
414	413	0.124917678	0.072707616	0.375333333				414	413	0.241291764	0.210403201	0.375333333				0.116374086				414	413	0.312673294	0.206095414	0.375333333				0.187755616
415	414	0.160407351	0.056922222	0.376				415	414	0.268160699	0.209871087	0.376				0.107753349				415	414	0.339452855	0.203669691	0.376				0.179045504
416	415	0.204708639	0.074784343	0.376666667				416	415	0.250082385	0.18177763	0.376666667				0.045373746				416	415	0.275911644	0.199535226	0.376666667				0.071203005
417	416	0.20445297	0.094828028	0.377333333				417	416	0.259181214	0.16982703	0.377333333				0.054728244				417	416	0.364923871	0.234602746	0.377333333				0.160470901
418	417	0.221954281	0.111243167	0.378				418	417	0.285578807	0.184332687	0.378				0.063624526				418	417	0.364497464	0.253314745	0.378				0.142543182
419	418	0.221677764	0.100398248	0.378666667				419	418	0.239411985	0.228936363	0.378666667				0.017734221				419	418	0.328603666	0.236031301	0.378666667				0.106925902
420	419	0.23911409	0.116213874	0.379333333				420	419	0.284491731	0.210936875	0.379333333				0.045377641				420	419	0.354791723	0.271444	0.379333333				0.115677633
421	420	0.221126792	0.111672314	0.38				421	420	0.328997447	0.226487428	0.38				0.107870656				421	420	0.318999179	0.224242174	0.38				0.097872387
422	421	0.159013679	0.080965802	0.380666667				422	421	0.247354611	0.22640111	0.380666667				0.088340933				422	421	0.300963661	0.217463502	0.380666667				0.141949982
423	422	0.132347131	0.081727256	0.381333333				423	422	0.211755409	0.201353304	0.381333333				0.079408278				423	422	0.273517404	0.20567575	0.381333333				0.141170273
424	423	0.13218327	0.063667894	0.382				424	423	0.274498825	0.190194943	0.382				0.142315555				424	423	0.317239847	0.229659317	0.382				0.185056578
425	424	0.070410567	0.042392775	0.382666667				425	424	0.229522031	0.167307549	0.382666667				0.159111463				425	424	0.325648874	0.229948721	0.382666667				0.255238307
426	425	0.070323606	0.042340418	0.383333333				426	425	0.274649757	0.153696034	0.383333333				0.204326151				426	425	0.395570285	0.264328138	0.383333333				0.325246678
427	426	0.079016467	0.040233216	0.384				427	426	0.211453335	0.149563935	0.384				0.132436868				427	426	0.386302727	0.255786597	0.384				0.30728626
428	427	0.122763072	0.081129088	0.384666667				428	427	0.229528909	0.15186308	0.384666667				0.106765838				428	427	0.377058006	0.264259409	0.384666667				0.254294934
429	428	0.140128014	0.077546645	0.385333333				429	428	0.247616563	0.137546173	0.385333333				0.107488549				429	428	0.324046031	0.228816914	0.385333333				0.183918018
430	429	0.157450273	0.07422277	0.386				430	429	0.211583246	0.125223277	0.386				0.054132974				430	429	0.297406071	0.203568342	0.386				0.139955798
431	430	0.174730007	0.060021728	0.386666667				431	430	0.193906925	0.100869001	0.386666667				0.019176918				431	430	0.331987013	0.236628559	0.386666667				0.157257006
432	431	0.165790003	0.054771275	0.387333333				432	431	0.157943279	0.117849905	0.387333333				-0.007846724				432	431	0.305402637	0.210904339	0.387333333				0.139612634
433	432	0.156871892	0.054005531	0.388				433	432	0.158684085	0.099221116	0.388				0.001812192				433	432	0.358225406	0.229532492	0.388				0.201353514
434	433	0.130566702	0.032335585	0.388666667				434	433	0.113157808	0.103065943	0.388666667				-0.017408894				434	433	0.340406474	0.212522428	0.388666667				0.209839772
435	434	0.121713402	0.029095068	0.389333333				435	434	0.12267333	0.083835087	0.389333333				0.000959927				435	434	0.32359099	0.174778201	0.389333333				0.201877587
436	435	0.095515289	0.016011045	0.39				436	435	0.113868434	0.085625496	0.39				0.018353145				436	435	0.270166179	0.159832838	0.39				0.17465089
437	436	0.052035765	0.019000775	0.390666667				437	436	0.165793378	0.135960391	0.390666667				0.113757613				437	436	0.330573302	0.193902343	0.390666667				0.278537537
438	437	0.043310364	0.015972073	0.391333333				438	437	0.138593165	0.138593165	0.391333333				0.095282801				438	437	0.357225194	0.197331328	0.391333333				0.31391483
439	438	0.043257718	0.024774251	0.392				439	438	0.16544601	0.135629576	0.392				0.122188292				439	438	0.355779971	0.188095165	0.392				0.312522253
440	439	0.034564161	0.01728208	0.392666667				440	439	0.279792826	0.179385079	0.392666667				0.245228666				440	439	0.424504147	0.221899366	0.392666667				0.389939987
441	440	0.025891686	0.011579114	0.393333333				441	440	0.269786637	0.191276742	0.393333333				0.243894951				441	440	0.390614506	0.196680888	0.393333333				0.36472282
442	441	0.043100547	0.015894696	0.394				442	441	0.276989458	0.215066669	0.394				0.233888911				442	441	0.47754389	0.209629917	0.394				0.434443343
443	442	0.051658092	0.018862868	0.394666667				443	442	0.277854294	0.194225102	0.394666667				0.226196203				443	442	0.459829851	0.203838693	0.394666667				0.40817176
444	443	0.077393518	0.02903451	0.395333333				444	443	0.207581154	0.166853717	0.395333333				0.130187636				444	443	0.476555705	0.212074273	0.395333333				0.399162188
445	444	0.094477929	0.030967729	0.396				445	444	0.235574082	0.140028726	0.396				0.141096153				445	444	0.458885551	0.22177842	0.396				0.364407622
446	445	0.094364056	0.02456523	0.396666667				446	445	0.111521157	0.111521157	0.396666667				0.017157101				446	445	0.43267941	0.244780551	0.396666667				0.338315354
447	446	0.128523351	0.041447535	0.397333333				447	446	0.104095292	0.066578891	0.397333333				-0.024428059				447	446	0.456669063	0.274833521	0.397333333				0.328145712
448	447	0.119810895	0.050773793	0.398				448	447	0.102695053	0.102695053	0.398				-0.017115842				448	447	0.463430261	0.317385992	0.398				0.343619366
449	448	0.145309939	0.058349798	0.398666667				449	448	0.095352441	0.058636642	0.398666667				-0.049957499				449	448	0.471448754	0.333284022	0.398666667				0.326138815
450	449	0.102448687	0.054532478	0.399333333				450	449	0.078190645	0.034988888	0.399333333				-0.024258042				450	449	0.506414302	0.347984519	0.399333333				0.403965615
451	450	0.110853109	0.062545441	0.4	0.424666667	0.131453152	0.004037038	451	450	0.139194245	0.04339714	0.4	0.424666667	0.350240553	0.017738336	0.028341136	0.218787401	0.017615004	0.218787401	451	450	0.522916544	0.364207509	0.4	0.424666667	0.95748336	0.037781203	0.412063435	0.826030207	0.037534175	0.826030207
452	451	0.110720458	0.071562725	0.400666667				452	451	0.129159823	0.063063031	0.400666667				0.018439365				452	451	0.461321198	0.31391098	0.400666667				0.35060074
453	452	0.110588125	0.060988324	0.401333333				453	452	0.155984021	0.074615431	0.401333333				0.045395896				453	452	0.487748395	0.338724414	0.401333333				0.37716027
454	453	0.118952731	0.044959906	0.402				454	453	0.233778285	0.094972537	0.402				0.114825554				454	453	0.532616595	0.329337381	0.402				0.413663863
455	454	0.12729739	0.048751189	0.402666667				455	454	0.135783883	0.108148688	0.402666667				0.008486493				455	454	0.566036087	0.325686908	0.402666667				0.438738697
456	455	0.127145788	0.04688905	0.403333333				456	455	0.204940493	0.145538548	0.403333333				0.077794705				456	455	0.542488694	0.419730907	0.403333333				0.415342906
457	456	0.160859758	0.054737121	0.404				457	456	0.258586598	0.149577704	0.404				0.09772684				457	456	0.491045577	0.394714992	0.404				0.330185819
458	457	0.16066864	0.054672088	0.404666667				458	457	0.204507563	0.13476819	0.404666667				0.043838923				458	457	0.55966982	0.438136052	0.404666667				0.39900118
459	458	0.152031767	0.072853145	0.405333333				459	458	0.205874685	0.123890851	0.405333333				0.053842919				459	458	0.570644515	0.376972295	0.405333333				0.418612748
460	459	0.151851565	0.082657523	0.406				460	459	0.234208915	0.120613675	0.406				0.08235735				460	459	0.516215975	0.376991228	0.406				0.364364409
461	460	0.13481937	0.074608849	0.406666667				461	460	0.128026042	0.07925571	0.406666667				-0.006793328				461	460	0.527323706	0.306593244	0.406666667				0.392504337
462	461	0.109411208	0.079754763	0.407333333				462	461	0.233869882	0.110830936	0.407333333				0.124458674				462	461	0.491457922	0.279966271	0.407333333				0.382046714
463	462	0.100875677	0.081328571	0.408				463	462	0.126094597	0.116299055	0.408				0.025218919				463	462	0.482524784	0.278830669	0.408				0.381649106
464	463	0.075567506	0.056324694	0.408666667				464	463	0.258721459	0.140810335	0.408666667				0.183153952				464	463	0.473612703	0.287459781	0.408666667				0.398045196
465	464	0.092251457	0.072822607	0.409333333				465	464	0.186235073	0.156203346	0.409333333				0.093983616				465	464	0.489881092	0.299731952	0.409333333				0.397629635
466	465	0.092142885	0.072736901	0.41				466	465	0.246435766	0.179336188	0.41				0.154292881				466	465	0.554614117	0.384597271	0.41				0.462471232
467	466	0.083667789	0.056001196	0.410666667				467	466	0.169116966	0.139370297	0.410666667				0.085449177				467	466	0.716520372	0.465593592	0.410666667				0.632852582
468	467	0.06685564	0.047861355	0.411333333				468	467	0.195821768	0.131667582	0.411333333				0.128966128				468	467	0.765900612	0.515849974	0.411333333				0.699044972
469	468	0.075124388	0.065619463	0.412				469	468	0.177120585	0.127791891	0.412				0.101996197				469	468	0.756734919	0.491771366	0.412				0.681610532
470	469	0.108385892	0.070053809	0.412666667				470	469	0.133398021	0.104666454	0.412666667				0.025012129				470	469	0.660507456	0.477581152	0.412666667				0.552121564
471	470	0.141569563	0.0934031	0.413333333				471	470	0.185086707	0.115777866	0.413333333				0.043517144				471	470	0.649554466	0.486663798	0.413333333				0.507984903
472	471	0.174675673	0.12740226	0.414				472	471	0.201532623	0.122784891	0.414				0.02685695				472	471	0.611012475	0.425761898	0.414				0.436336802
473	472	0.166163594	0.127848822	0.414666667				473	472	0.141239055	0.113976598	0.414666667				-0.024924539				473	472	0.687053121	0.471088394	0.414666667				0.520889527
474	473	0.165969858	0.137063371	0.415333333				474	473	0.159622939	0.102364941	0.415333333				-0.006346918				474	473	0.78151771	0.457223218	0.415333333				0.615547853
475	474	0.157487744	0.129952339	0.416				475	474	0.174065401	0.138152669	0.416				0.016577657				475	474	0.828496519	0.528415698	0.416				0.671008775
476	475	0.165583737	0.126755405	0.416666667				476	475	0.246095227	0.138521169	0.416666667				0.08051149				476	475	0.856474675	0.502969175	0.416666667				0.690890938
477	476	0.140582647	0.102021128	0.417333333				477	476	0.192223571	0.132666773	0.417333333				0.051640924				477	476	0.77716385	0.51788455	0.417333333				0.636581203
478	477	0.132159527	0.093742477	0.418				478	477	0.227113941	0.125408458	0.418				0.094954414				478	477	0.737184737	0.540256499	0.418				0.60502521
479	478	0.156757517	0.108767629	0.418666667				479	478	0.276405367	0.164447664	0.418666667				0.11964785				479	478	0.8292161	0.463661305	0.418666667				0.672458583
480	479	0.140094331	0.101666756	0.419333333				480	479	0.276137572	0.17832784	0.419333333				0.136043242				480	479	0.869755597	0.45491825	0.419333333				0.729661266
481	480	0.123469687	0.095213196	0.42				481	480	0.288095936	0.249043116	0.42				0.164626249				481	480	0.83160538	0.52504738	0.42				0.708135694
482	481	0.123327059	0.077214953	0.420666667				482	481	0.289905264	0.23921016	0.420666667				0.166578205				482	481	0.925472995	0.554028067	0.420666667				0.802145936
483	482	0.114972443	0.079111517	0.421333333				483	482	0.306021398	0.255278319	0.421333333				0.191048954				483	482	0.866624634	0.59711632	0.421333333				0.751652191
484	483	0.139448496	0.083733409	0.422				484	483	0.295302696	0.285572394	0.422				0.155854201				484	483	0.832866359	0.5799485	0.422				0.693417864
485	484	0.131094556	0.073649594	0.422666667				485	484	0.311349571	0.301624331	0.422666667				0.180255015				485	484	0.914550196	0.544657118	0.422666667				0.78345564
486	485	0.130943817	0.092880158	0.423333333				486	485	0.302807577	0.302807577	0.423333333				0.17186376				486	485	0.927786011	0.585612574	0.423333333				0.796842194
487	486	0.16349178	0.125153999	0.424				487	486	0.296544337	0.236313015	0.424				0.133052557				487	486	0.918675045	0.559329624	0.424				0.755183265
488	487	0.15513901	0.126125422	0.424666667				488	487	0.37428153	0.252606977	0.424666667				0.219142521				488	487	0.938645258	0.55402043	0.424666667				0.783506249
489	488	0.171272945	0.132366278	0.425333333				489	488	0.412403714	0.332250096	0.425333333				0.241130769				489	488	0.985445772	0.521139022	0.425333333				0.814172827
490	489	0.114051272	0.095003926	0.426				490	489	0.543495247	0.343492505	0.426				0.429443975				490	489	0.939185342	0.500768086	0.426				0.825134069
491	490	0.122058086	0.083381546	0.426666667				491	490	0.52205038	0.371310953	0.426666667				0.399992294				491	490	0.884790642	0.485451005	0.426666667				0.762732556
492	491	0.121918699	0.066330944	0.427333333				492	491	0.543565977	0.420813838	0.427333333				0.421647278				492	491	1.264303767	0.626235367	0.427333333				1.142385068
493	492	0.12177963	0.055894949	0.428				493	492	0.486192282	0.363937059	0.428				0.364412652				493	492	1.000609187	0.496387084	0.428				0.878829557
494	493	0.105422094	0.059481159	0.428666667				494	493	0.407889901	0.347955175	0.428666667				0.302467806				494	493	1.131920978	0.596282136	0.428666667				1.026498884
495	494	0.153903093	0.086410174	0.429333333				495	494	0.401794146	0.302801717	0.429333333				0.247891053				495	494	1.122838993	0.581463354	0.429333333				0.9689359
496	495	0.161819094	0.113964766	0.43				496	495	0.326103989	0.247722121	0.43				0.164284895				496	495	1.139822658	0.534312321	0.43				0.978003564
497	496	0.16163535	0.11383536	0.430666667				497	496	0.299025398	0.270395216	0.430666667				0.137390048				497	496	1.168774304	0.555653208	0.430666667				1.007138954
498	497	0.153379422	0.124694907	0.431333333				498	497	0.27446844	0.245916396	0.431333333				0.121089018				498	497	1.216265546	0.568874892	0.431333333				1.062886124
499	498	0.12901529	0.090655621	0.432				499	498	0.314474768	0.285883333	0.432				0.185459479				499	498	1.215268308	0.550822111	0.432				1.086253019
500	499	0.128869291	0.090553032	0.432666667				500	499	0.386607874	0.339659826	0.432666667				0.257738583				500	499	1.206218857	0.568801974	0.432666667				1.077349565
501	500	0.120678397	0.093060703	0.433333333				501	500	0.442487456	0.396181457	0.433333333				0.321809059				501	500	1.141492747	0.573859716	0.433333333				1.02081435
502	501	0.088397571	0.070882242	0.434				502	501	0.476733252	0.407662761	0.434				0.388335682				502	501	1.103085074	0.569352446	0.434				1.014687503
503	502	0.096324955	0.078648996	0.434666667				503	502	0.481624775	0.4442102	0.434666667				0.38529982				503	502	1.166076528	0.587215299	0.434666667				1.069751573
504	503	0.104234478	0.086431313	0.435333333				504	503	0.49439096	0.383411815	0.435333333				0.390156482				504	503	1.202377666	0.57049499	0.435333333				1.098143188
505	504	0.136153244	0.126785505	0.436				505	504	0.419136281	0.331729975	0.436				0.282983037				505	504	0.942383335	0.53461919	0.436				0.80623009
506	505	0.14400022	0.117575687	0.436666667				506	505	0.477380022	0.378161682	0.436666667				0.333379802				506	505	1.040208404	0.526527094	0.436666667				0.896208184
507	506	0.111874424	0.093190627	0.437333333				507	506	0.514137647	0.454033382	0.437333333				0.402263223				507	506	1.305826021	0.672843101	0.437333333				1.193951596
508	507	0.111748959	0.102469367	0.438				508	507	0.494888248	0.457143315	0.438				0.383139289				508	507	1.355313204	0.670476947	0.438				1.243564245
509	508	0.119596902	0.100915977	0.438666667				509	508	0.526226369	0.479343429	0.438666667				0.406629467				509	508	1.476497542	0.763320596	0.438666667				1.35690064
510	509	0.079642051	0.070518078	0.439333333				510	509	0.520450862	0.432843015	0.439333333				0.440808811				510	509	1.467255669	0.730781881	0.439333333				1.387613618
511	510	0.07159773	0.053365797	0.44				511	510	0.525050021	0.469295475	0.44				0.453452291				511	510	1.409859737	0.711626662	0.44				1.338262007
512	511	0.063571372	0.054593708	0.440666667				512	511	0.508570975	0.444147385	0.440666667				0.444999603				512	511	1.552136901	0.79805049	0.440666667				1.488565529
513	512	0.071438035	0.053246767	0.441333333				513	512	0.508003803	0.435047776	0.441333333				0.436565768				513	512	1.433967251	0.754698523	0.441333333				1.362529216
514	513	0.118930756	0.072407899	0.442				514	513	0.523295328	0.468532843	0.442				0.404364572				514	513	1.441285917	0.773299077	0.442				1.322355161
515	514	0.102958628	0.06306146	0.442666667				515	514	0.538552823	0.501498824	0.442666667				0.435594195				515	514	1.253558324	0.782625815	0.442666667				1.150599697
516	515	0.174044011	0.098555817	0.443333333				516	515	0.612061653	0.543259966	0.443333333				0.438017642				516	515	1.194914185	0.701469842	0.443333333				1.020870173
517	516	0.181753083	0.13600237	0.444				517	516	0.553161556	0.507227227	0.444				0.371408473				517	516	1.260006853	0.715920946	0.444				1.078253771
518	517	0.205232143	0.167967493	0.444666667				518	517	0.602859857	0.524137727	0.444666667				0.397627714				518	517	1.076395999	0.676607987	0.444666667				0.871163857
519	518	0.228659182	0.173358033	0.445333333				519	518	0.610101435	0.513871612	0.445333333				0.381442254				519	518	1.49058911	0.750906863	0.445333333				1.261929928
520	519	0.212654002	0.147810223	0.446				520	519	0.59070556	0.525765558	0.446				0.378051559				520	519	1.467791492	0.712894041	0.446				1.25513749
521	520	0.212418941	0.166557963	0.446666667				521	520	0.553730224	0.457078324	0.446666667				0.341311283				521	520	1.452813172	0.68659824	0.446666667				1.240394231
522	521	0.15717363	0.138633913	0.447333333				522	521	0.518672978	0.46295572	0.447333333				0.361499348				522	521	1.342217179	0.586912249	0.447333333				1.18504355
523	522	0.149150265	0.139941774	0.448				523	522	0.532064518	0.433840195	0.448				0.382914253				523	522	1.475874781	0.658764167	0.448				1.326724516
524	523	0.133303213	0.114869983	0.448666667				524	523	0.512766636	0.444583622	0.448666667				0.379463423				524	523	1.315077131	0.656889405	0.448666667				1.181773918
525	524	0.125323777	0.106939081	0.449333333				525	524	0.512226756	0.444090479	0.449333333				0.386902979				525	524	1.215367179	0.663216574	0.449333333				1.090043402
526	525	0.093889507	0.084847583	0.45	0.474666667	0.15020504	0.004759524	526	525	0.532040542	0.495434606	0.45	0.474666667	0.506170554	0.023925514	0.438151034	0.355965514	0.022413256	0.355965514	526	525	1.203282194	0.650263381	0.45	0.474666667	1.495459787	0.028839866	1.109392686	1.345254747	0.0302345	1.345254747
527	526	0.109417477	0.091144007	0.450666667				527	526	0.553369009	0.453323931	0.450666667				0.443951532				527	526	1.285034381	0.666126251	0.450666667				1.175616904
528	527	0.093683537	0.084661448	0.451333333				528	527	0.476224645	0.448706761	0.451333333				0.382541108				528	527	1.313636535	0.701403982	0.451333333				1.219952999
529	528	0.101379297	0.074880957	0.452				529	528	0.502280571	0.434355027	0.452				0.400901274				529	528	1.334474616	0.722604486	0.452				1.233095318
530	529	0.148007574	0.093022949	0.452666667				530	529	0.482972083	0.464527271	0.452666667				0.334964509				530	529	1.1909036	0.79995019	0.452666667				1.042896026
531	530	0.163408472	0.117341194	0.453333333				531	530	0.505788127	0.469429274	0.453333333				0.342379655				531	530	1.204000318	0.788098519	0.453333333				1.040591846
532	531	0.178775731	0.114501347	0.454				532	531	0.578436088	0.519447006	0.454				0.399660357				532	531	1.187357269	0.727699602	0.454				1.008581538
533	532	0.147523192	0.084556898	0.454666667				533	532	0.550036898	0.442642365	0.454666667				0.402513707				533	532	1.328069248	0.803063298	0.454666667				1.180546057
534	533	0.201653858	0.110559239	0.455333333				534	533	0.6004914	0.496038167	0.455333333				0.398837542				534	533	1.363321981	0.747681083	0.455333333				1.161668123
535	534	0.185939403	0.131479013	0.456				535	534	0.514639593	0.410659195	0.456				0.328700189				535	534	1.237227212	0.730942738	0.456				1.051287809
536	535	0.170259123	0.11603416	0.456666667				536	535	0.610299318	0.429364797	0.456666667				0.440040196				536	535	1.530299739	0.882042155	0.456666667				1.360040616
537	536	0.185535485	0.121545805	0.457333333				537	536	0.674876644	0.501352545	0.457333333				0.489341159				537	536	1.758116682	0.943824005	0.457333333				1.572581197
538	537	0.146722895	0.119283262	0.458				538	537	0.59798122	0.52053396	0.458				0.451258325				538	537	1.423097595	0.750353063	0.458				1.2763747
539	538	0.084852771	0.084852771	0.458666667				539	538	0.658129589	0.527370069	0.458666667				0.573276818				539	538	1.260384817	0.741372274	0.458666667				1.175532047
540	539	0.146405203	0.119024983	0.459333333				540	539	0.642967452	0.565824497	0.459333333				0.49656225				540	539	1.314826309	0.666818709	0.459333333				1.168421106
541	540	0.18473289	0.149413016	0.46				541	540	0.660277336	0.5086137	0.46				0.475544446				541	540	1.341123002	0.694131405	0.46				1.156390112
542	541	0.146088883	0.11876782	0.460666667				542	541	0.629696323	0.530227857	0.460666667				0.48360744				542	541	1.367315104	0.718661175	0.460666667				1.221226221
543	542	0.145931235	0.118639655	0.461333333				543	542	0.575300241	0.476004384	0.461333333				0.429369007				543	542	1.437998312	0.691846828	0.461333333				1.292067077
544	543	0.130429303	0.112393478	0.462				544	543	0.712829214	0.622347713	0.462				0.582399911				544	543	1.293837534	0.740939387	0.462				1.163408231
545	544	0.153281008	0.126026448	0.462666667				545	544	0.627804526	0.519612706	0.462666667				0.474523518				545	544	1.391619141	0.751967792	0.462666667				1.238338132
546	545	0.130148713	0.121194103	0.463333333				546	545	0.699607	0.560649267	0.463333333				0.569458287				546	545	1.271394346	0.729326517	0.463333333				1.141245633
547	546	0.099418548	0.090552005	0.464				547	546	0.675983497	0.549209456	0.464				0.576564949				547	546	1.552145725	0.848627054	0.464				1.452727178
548	547	0.114590583	0.10568872	0.464666667				548	547	0.72116503	0.585133329	0.464666667				0.606574447				548	547	1.470368738	0.851037818	0.464666667				1.355778156
549	548	0.114467721	0.096587969	0.465333333				549	548	0.712831381	0.576937082	0.465333333				0.59836366				549	548	1.60248723	0.845806781	0.465333333				1.488019509
550	549	0.144837155	0.126872141	0.466				550	549	0.765091158	0.523341958	0.466				0.620254003				550	549	1.559448955	0.844787781	0.466				1.4146118
551	550	0.152297048	0.143353515	0.466666667				551	550	0.647262454	0.552871848	0.466666667				0.494965406				551	550	1.687609277	0.907860389	0.466666667				1.535312228
552	551	0.114100711	0.105236903	0.467333333				552	551	0.817251299	0.626547885	0.467333333				0.703150588				552	551	1.451627817	0.889327417	0.467333333				1.337527106
553	552	0.136774676	0.136774676	0.468				553	552	0.858374615	0.691513597	0.468				0.721599938				553	552	1.374279718	0.83713167	0.468				1.237505042
554	553	0.136628811	0.11876145	0.468666667				554	553	0.853820423	0.701830095	0.468666667				0.717191612				554	553	1.456277515	0.864771505	0.468666667				1.319648704
555	554	0.174395273	0.156462297	0.469333333				555	554	0.890673926	0.675105401	0.469333333				0.716278654				555	554	1.325886775	0.762064168	0.469333333				1.151491503
556	555	0.22723002	0.192095623	0.47				556	555	0.833051326	0.658664479	0.47				0.605821306				556	555	1.347353549	0.748763031	0.47				1.120123529
557	556	0.211855896	0.176863359	0.470666667				557	556	0.745160803	0.531788861	0.470666667				0.533304907				557	556	1.459505926	0.740376146	0.470666667				1.24765003
558	557	0.188956178	0.162423196	0.471333333				558	557	0.76711408	0.545788083	0.471333333				0.578157902				558	557	1.741743937	0.913898996	0.471333333				1.552787759
559	558	0.196305961	0.187391763	0.472				559	558	0.604032873	0.417395535	0.472				0.407726912				559	558	1.804722758	0.942624465	0.472				1.608416797
560	559	0.188555711	0.188555711	0.472666667				560	559	0.644891005	0.468380631	0.472666667				0.456335294				560	559	1.712817227	0.905924145	0.472666667				1.524261516
561	560	0.226027336	0.217111777	0.473333333				561	560	0.715753229	0.52334535	0.473333333				0.489725894				561	560	1.643537802	0.937238454	0.473333333				1.417510467
562	561	0.24084088	0.23192661	0.474				562	561	0.790566011	0.443116461	0.474				0.549725131				562	561	1.518002566	0.856097305	0.474				1.277161686
563	562	0.202994837	0.17616004	0.474666667				563	562	0.620361757	0.391409909	0.474666667				0.41736692				563	562	1.2494389	0.724049866	0.474666667				1.046444063
564	563	0.165228665	0.147479354	0.475333333				564	563	0.683936781	0.378610308	0.475333333				0.518708115				564	563	1.26007746	0.68701952	0.475333333				1.094848794
565	564	0.150049544	0.132350162	0.476				565	564	0.581587639	0.376338166	0.476				0.431538096				565	564	1.180510746	0.641044786	0.476				1.030461202
566	565	0.202353584	0.193499475	0.476666667				566	565	0.59990322	0.376399384	0.476666667				0.397549636				566	565	1.20966034	0.687293833	0.476666667				1.007306756
567	566	0.209627426	0.182896113	0.477333333				567	566	0.625712928	0.38875809	0.477333333				0.416085502				567	566	1.197380312	0.663185895	0.477333333				0.987752887
568	567	0.186970674	0.169259585	0.478				568	567	0.640081962	0.396174488	0.478				0.453111288				568	567	1.041269633	0.673148806	0.478				0.85429896
569	568	0.216658322	0.181315539	0.478666667				569	568	0.59068072	0.405676852	0.478666667				0.374022398				569	568	1.036387746	0.702011603	0.478666667				0.819729424
570	569	0.208967998	0.156263311	0.479333333				570	569	0.590107128	0.391824877	0.479333333				0.381139131				570	569	1.373896918	0.80388857	0.479333333				1.164928921
571	570	0.208749109	0.164423308	0.48				571	570	0.514417448	0.386657638	0.48				0.305668338				571	570	1.537427552	0.849242842	0.48				1.328678443
572	571	0.201083155	0.174501071	0.480666667				572	571	0.510459951	0.345221046	0.480666667				0.309376797				572	571	1.693259593	0.897048285	0.480666667				1.492176438
573	572	0.148794789	0.122337914	0.481333333				573	572	0.442991514	0.272214671	0.481333333				0.294196724				573	572	1.798086757	0.945781782	0.481333333				1.649291968
574	573	0.163503361	0.128553764	0.482				574	573	0.379729389	0.224621448	0.482				0.216226028				574	573	1.562367239	0.752162188	0.482				1.398863878
575	574	0.170757029	0.144762745	0.482666667				575	574	0.416499843	0.246797951	0.482666667				0.245742815				575	574	1.268809562	0.625112865	0.482666667				1.098052534
576	575	0.140913167	0.123434869	0.483333333				576	575	0.427630072	0.234626738	0.483333333				0.286716904				576	575	1.19215473	0.603545657	0.483333333				1.051241563
577	576	0.111131437	0.0856986	0.484				577	576	0.359741343	0.231366407	0.484				0.248609906				577	576	1.246380449	0.662445059	0.484				1.135249012
578	577	0.103614818	0.069428082	0.484666667				578	577	0.296042338	0.195813601	0.484666667				0.19242752				578	577	1.283261062	0.709286525	0.484666667				1.179646243
579	578	0.096113816	0.078870319	0.485333333				579	578	0.351645809	0.207066299	0.485333333				0.255531993				579	578	1.464786791	0.829095409	0.485333333				1.368672975
580	579	0.125556873	0.077108955	0.486				580	579	0.336532083	0.197960644	0.486				0.210975209				580	579	1.632265296	0.894266904	0.486				1.506708422
581	580	0.118048677	0.091915129	0.486666667				581	580	0.302499735	0.205236927	0.486666667				0.184451058				581	580	1.724831713	0.964854838	0.486666667				1.606783036
582	581	0.117926433	0.083646757	0.487333333				582	581	0.288499333	0.152692245	0.487333333				0.1705729				582	581	1.806812498	1.003505757	0.487333333				1.688886065
583	582	0.139892774	0.093654994	0.488				583	582	0.261927362	0.153849157	0.488				0.122034588				583	582	1.741387799	0.971257244	0.488				1.601495025
584	583	0.13239304	0.090441664	0.488666667				584	583	0.258572181	0.125758484	0.488666667				0.126179141				584	583	1.545536049	0.895268395	0.488666667				1.413143009
585	584	0.154299094	0.10354609	0.489333333				585	584	0.296272873	0.113035687	0.489333333				0.141973779				585	584	1.472831869	0.817793204	0.489333333				1.318532776
586	585	0.15413997	0.1295255	0.49				586	585	0.247732643	0.0989213	0.49				0.093592673				586	585	1.834462326	0.981641298	0.49				1.680322356
587	586	0.183310921	0.166334839	0.490666667				587	586	0.191915255	0.091681925	0.490666667				0.008604334				587	586	2.015558598	1.048265272	0.490666667				1.832247678
588	587	0.175797376	0.167161644	0.491333333				588	587	0.187442326	0.112263708	0.491333333				0.01164495				588	587	1.704453279	0.831874022	0.491333333				1.528655903
589	588	0.182934001	0.165605292	0.492				589	588	0.179954548	0.105463611	0.492				-0.002979453				589	588	1.456200375	0.686356821	0.492				1.273266374
590	589	0.175436277	0.140987182	0.492666667				590	589	0.209031366	0.132461889	0.492666667				0.033595089				590	589	1.509428824	0.733011109	0.492666667				1.333992547
591	590	0.102232832	0.093743455	0.493333333				591	590	0.24242198	0.116532728	0.493333333				0.140189148				591	590	1.588783883	0.811711792	0.493333333				1.486551051
592	591	0.10212805	0.076369911	0.494				592	591	0.283083393	0.136033222	0.494				0.180955343				592	591	1.713232735	0.854745394	0.494				1.611104685
593	592	0.080161308	0.054631141	0.494666667				593	592	0.17201886	0.098462351	0.494666667				0.091857552				593	592	1.529732356	0.831388337	0.494666667				1.449571047
594	593	0.087359255	0.062793421	0.495333333				594	593	0.22439763	0.11410764	0.495333333				0.137038376				594	593	1.839445814	0.945206566	0.495333333				1.752086559
595	594	0.079997493	0.054519498	0.496				595	594	0.224234657	0.104709252	0.496				0.144237164				595	594	2.031439651	1.232232914	0.496				1.951442158
596	595	0.087180912	0.052790664	0.496666667				596	595	0.167096748	0.126545863	0.496666667				0.079915836				596	595	1.885756709	1.075405143	0.496666667				1.798575797
597	596	0.094349681	0.062009541	0.497333333				597	596	0.190399875	0.082031987	0.497333333				0.096050194				597	596	1.937219722	1.129372998	0.497333333				1.842870041
598	597	0.116004395	0.082283431	0.498				598	597	0.178503133	0.104488553	0.498				0.062498738				598	597	2.167900634	1.244440898	0.498				2.051896239
599	598	0.123129242	0.080458117	0.498666667				599	598	0.159343725	0.115341849	0.498666667				0.036214483				599	598	1.763182252	0.977627474	0.498666667				1.64005301
600	599	0.130239604	0.070893461	0.499333333				600	599	0.300311051	0.152932139	0.499333333				0.170071448				600	599	1.918730437	1.133638513	0.499333333				1.788490834
601	600	0.108422781	0.07406686	0.5	0.524666667	0.147574015	0.005558329	601	600	0.273860569	0.170615303	0.5	0.524666667	0.315287625	0.011249013	0.165437788	0.16771361	0.011060057	0.16771361	601	600	1.844676022	1.155316325	0.5	0.524666667	1.942726202	0.029673781	1.736253241	1.795152187	0.032275209	1.795152187
602	601	0.101091931	0.058839977	0.500666667				602	601	0.259206701	0.165351876	0.500666667				0.15811477				602	601	2.409838821	1.540954966	0.500666667				2.30874689
603	602	0.108203008	0.083440353	0.501333333				603	602	0.225572302	0.153610064	0.501333333				0.117369294				603	602	2.20821567	1.325196065	0.501333333				2.100012662
604	603	0.108093455	0.091209357	0.502				604	603	0.227993475	0.144787486	0.502				0.11990002				604	603	2.413664615	1.381377386	0.502				2.30557116
605	604	0.107984124	0.091117103	0.502666667				605	604	0.242182556	0.143395063	0.502666667				0.134198433				605	604	2.105180477	1.175262909	0.502666667				1.997196353
606	605	0.093491678	0.085153717	0.503333333				606	605	0.246594211	0.132336036	0.503333333				0.153102533				606	605	2.073275998	1.115251952	0.503333333				1.97978432
607	606	0.100581715	0.092229447	0.504				607	606	0.172425797	0.111300374	0.504				0.071844082				607	606	1.979221655	1.053125686	0.504				1.87863994
608	607	0.100480289	0.075955959	0.504666667				608	607	0.114834616	0.079921511	0.504666667				0.014354327				608	607	1.999712676	1.087493589	0.504666667				1.899232387
609	608	0.100379068	0.075879443	0.505333333				609	608	0.133744459	0.081758334	0.505333333				0.033365391				609	608	2.079722918	1.16501199	0.505333333				1.97934385
610	609	0.128928922	0.095455142	0.506				610	609	0.176607824	0.115596448	0.506				0.047678902				610	609	2.393132659	1.229572463	0.506				2.264203737
611	610	0.107332753	0.067200933	0.506666667				611	610	0.143110337	0.082707375	0.506666667				0.035777584				611	610	2.072811486	0.98279417	0.506666667				1.965478733
612	611	0.092928293	0.076256302	0.507333333				612	611	0.247691951	0.124436267	0.507333333				0.154763658				612	611	2.383377858	1.155554215	0.507333333				2.290449565
613	612	0.107117372	0.08185898	0.508				613	612	0.14996432	0.11694941	0.508				0.042846949				613	612	2.420395794	1.209812289	0.508				2.313278422
614	613	0.099876005	0.091582339	0.508666667				614	613	0.21878994	0.123983442	0.508666667				0.118913935				614	613	1.879233002	0.844087918	0.508666667				1.779356998
615	614	0.078395426	0.0701914	0.509333333				615	614	0.275607222	0.173386044	0.509333333				0.197211796				615	614	2.128056355	1.106872429	0.509333333				2.049660929
616	615	0.092556461	0.076747891	0.51				616	615	0.31807137	0.197595055	0.51				0.225514909				616	615	1.901209809	0.848377899	0.51				1.808653349
617	616	0.071126128	0.054725536	0.510666667				617	616	0.294144508	0.186191359	0.510666667				0.223018379				617	616	1.531559416	0.75051835	0.510666667				1.460433288
618	617	0.078160634	0.053267651	0.511333333				618	617	0.29843151	0.217386871	0.511333333				0.220270877				618	617	1.718880364	1.017838245	0.511333333				1.64071973
619	618	0.106476384	0.075189719	0.512				619	618	0.241346471	0.191946469	0.512				0.134870087				619	618	1.777801037	1.00543468	0.512				1.671324653
620	619	0.106370298	0.066598341	0.512666667				620	619	0.328850286	0.188520924	0.512666667				0.222479987				620	619	2.068184213	1.154643603	0.512666667				1.961813915
621	620	0.099180128	0.067356707	0.513333333				621	620	0.30462468	0.224763141	0.513333333				0.205444551				621	620	2.290941987	1.297862711	0.513333333				2.191761859
622	621	0.092004258	0.067956348	0.514				622	621	0.276012773	0.203869045	0.514				0.184008515				622	621	2.35636542	1.351089453	0.514				2.264361163
623	622	0.120193745	0.079300014	0.514666667				623	622	0.226247049	0.149246974	0.514666667				0.106053304				623	622	2.32276043	1.348073575	0.514666667				2.202566685
624	623	0.113011263	0.083811396	0.515333333				624	623	0.349584347	0.148578643	0.515333333				0.236573084				624	623	2.603574974	1.468975864	0.515333333				2.490563711
625	624	0.134067828	0.09555879	0.516				625	624	0.249814285	0.079018583	0.516				0.115746457				625	624	2.397746593	1.244917725	0.516				2.263678765
626	625	0.133935046	0.102104145	0.516666667				626	625	0.315938948	0.101570597	0.516666667				0.182003902				626	625	2.069178209	0.965941175	0.516666667				1.935243163
627	626	0.084506858	0.084506858	0.517333333				627	626	0.319826972	0.153849937	0.517333333				0.235320113				627	626	1.725798986	0.86762575	0.517333333				1.641292128
628	627	0.091458604	0.091458604	0.518				628	627	0.343624553	0.164699283	0.518				0.252165949				628	627	1.835167943	0.88540629	0.518				1.743709339
629	628	0.154623261	0.154623261	0.518666667				629	628	0.251008167	0.126793846	0.518666667				0.096384906				629	628	1.747915738	0.828784055	0.518666667				1.593292477
630	629	0.154470724	0.146206991	0.519333333				630	629	0.32907241	0.113579189	0.519333333				0.174601686				630	629	1.94472682	0.93992426	0.519333333				1.790256095
631	630	0.175361919	0.150345618	0.52				631	630	0.250555512	0.128849584	0.52				0.075193594				631	630	1.869432877	0.923652129	0.52				1.694070958
632	631	0.147158981	0.122221352	0.520666667				632	631	0.439950509	0.155894921	0.520666667				0.292791528				632	631	1.96073193	0.995861751	0.520666667				1.813572949
633	632	0.16801627	0.105150089	0.521333333				633	632	0.3773581	0.123607604	0.521333333				0.20934183				633	632	2.16330935	1.061184191	0.521333333				1.99529308
634	633	0.18183877	0.148821729	0.522				634	633	0.274061109	0.113530055	0.522				0.092222339				634	633	1.932645287	0.856518055	0.522				1.750806516
635	634	0.167686399	0.151537547	0.522666667				635	634	0.221707713	0.107182906	0.522666667				0.054021314				635	634	1.814744504	0.76762281	0.522666667				1.647058105
636	635	0.167521949	0.143049097	0.523333333				636	635	0.235471352	0.102664471	0.523333333				0.067949403				636	635	2.113560747	0.949938892	0.523333333				1.946038798
637	636	0.188277548	0.140333799	0.524				637	636	0.275272265	0.108611853	0.524				0.086994717				637	636	2.247574527	1.164353095	0.524				2.059296978
638	637	0.132361928	0.099743916	0.524666667				638	637	0.294137707	0.120134415	0.524666667				0.161775779				638	637	2.012005906	0.984477867	0.524666667				1.879643978
639	638	0.10439408	0.080503112	0.525333333				639	638	0.25911453	0.093076957	0.525333333				0.15472045				639	638	2.005666668	1.001879174	0.525333333				1.901272589
640	639	0.076480874	0.061326751	0.526				640	639	0.258923791	0.073470333	0.526				0.182442917				640	639	2.223441966	1.20849363	0.526				2.146961093
641	640	0.131974405	0.108899793	0.526666667				641	640	0.359446783	0.089212088	0.526666667				0.227472378				641	640	2.14967182	1.236035529	0.526666667				2.017697415
642	641	0.138784984	0.11410793	0.527333333				642	641	0.34532153	0.094843919	0.527333333				0.206536545				642	641	2.006419389	1.040500973	0.527333333				1.867634405
643	642	0.166379767	0.111093022	0.528				643	642	0.360647371	0.1204632	0.528				0.194267604				643	642	1.979347896	0.87169997	0.528				1.812968129
644	643	0.186995102	0.123153681	0.528666667				644	643	0.329093092	0.131886424	0.528666667				0.14209799				644	643	1.820532723	0.741481408	0.528666667				1.633537621
645	644	0.166056284	0.117907758	0.529333333				645	644	0.493544575	0.146680523	0.529333333				0.327488291				645	644	1.949442679	0.861895409	0.529333333				1.783386395
646	645	0.179719599	0.114669074	0.53				646	645	0.354558763	0.117391336	0.53				0.174839165				646	645	2.202152784	1.007457421	0.53				2.022433186
647	646	0.207167571	0.143130654	0.530666667				647	646	0.342070022	0.138132365	0.530666667				0.134902451				647	646	1.953219875	0.822592701	0.530666667				1.746052303
648	647	0.220764549	0.155125391	0.531333333				648	647	0.307285142	0.135867887	0.531333333				0.086520593				648	647	1.882756371	0.796230566	0.531333333				1.661991822
649	648	0.213658559	0.164866542	0.532				649	648	0.357485096	0.132222563	0.532				0.143826537				649	648	1.857389244	0.807654951	0.532				1.643730685
650	649	0.220337406	0.147678465	0.532666667				650	649	0.397016724	0.154160588	0.532666667				0.176679319				650	649	1.819756105	0.715887118	0.532666667				1.599418699
651	650	0.192608896	0.112612269	0.533333333				651	650	0.356999048	0.160019424	0.533333333				0.164390152				651	650	1.635286134	0.704012264	0.533333333				1.442677237
652	651	0.178678428	0.082923851	0.534				652	651	0.343012179	0.110900978	0.534				0.16433375				652	651	1.612271304	0.645755705	0.534				1.433592876
653	652	0.151043599	0.059853071	0.534666667				653	652	0.335917875	0.094723818	0.534666667				0.184874276				653	652	1.370636558	0.575125768	0.534666667				1.219592959
654	653	0.185193049	0.077903285	0.535333333				654	653	0.309710979	0.0996315	0.535333333				0.12451793				654	653	1.484978223	0.652542619	0.535333333				1.299785174
655	654	0.150752761	0.07173777	0.536				655	654	0.30264194	0.084808707	0.536				0.151889179				655	654	1.678218518	0.733744538	0.536				1.527465757
656	655	0.212220028	0.115894484	0.536666667				656	655	0.374921631	0.076939925	0.536666667				0.162701603				656	655	1.734686973	0.7087164	0.536666667				1.522466945
657	656	0.253051478	0.134612987	0.537333333				657	656	0.309062218	0.077081208	0.537333333				0.05601074				657	656	1.703732918	0.678988154	0.537333333				1.45068144
658	657	0.225477897	0.104653568	0.538				658	657	0.229582667	0.076916381	0.538				0.00410477				658	657	1.810759281	0.799942591	0.538				1.585281384
659	658	0.273044422	0.104508622	0.538666667				659	658	0.372865661	0.11196778	0.538666667				0.099821239				659	658	1.76339331	0.744570429	0.538666667				1.490348888
660	659	0.286421945	0.120920036	0.539333333				660	659	0.227902909	0.082600094	0.539333333				-0.058519035				660	659	1.731252727	0.839494189	0.539333333				1.444830782
661	660	0.21801735	0.078748866	0.54				661	660	0.238772836	0.087665371	0.54				0.020755485				661	660	1.664913168	0.678480419	0.54				1.446895818
662	661	0.163356643	0.069145736	0.540666667				662	661	0.272678114	0.062582345	0.540666667				0.109321471				662	661	1.7445293	0.687684296	0.540666667				1.581172658
663	662	0.1428005	0.086067995	0.541333333				663	662	0.339262183	0.115062248	0.541333333				0.196461684				663	662	1.688032879	0.6864311	0.541333333				1.54523238
664	663	0.115490065	0.099520045	0.542				664	663	0.484811474	0.128087661	0.542				0.369321409				664	663	1.760761435	0.688617122	0.542				1.64527137
665	664	0.156102266	0.116334162	0.542666667				665	664	0.3480714	0.093354013	0.542666667				0.191969134				665	664	1.591981108	0.560310109	0.542666667				1.435878842
666	665	0.149172962	0.097225232	0.543333333				666	665	0.485442073	0.160332138	0.543333333				0.33626911				666	665	1.626283336	0.562446368	0.543333333				1.477110373
667	666	0.149030985	0.089459637	0.544				667	666	0.379097232	0.086115574	0.544				0.230066247				667	666	2.039322746	0.740903364	0.544				1.890291762
668	667	0.175960055	0.098724866	0.544666667				668	667	0.497224707	0.140817777	0.544666667				0.321264652				668	667	1.739510509	0.64732837	0.544666667				1.563550454
669	668	0.189315431	0.11788669	0.545333333				669	668	0.510455012	0.145780333	0.545333333				0.321139582				669	668	1.658686239	0.612576228	0.545333333				1.469370808
670	669	0.155361517	0.101142439	0.546				670	669	0.480914851	0.277918535	0.546				0.325553335				670	669	1.757004391	0.682442347	0.546				1.601642874
671	670	0.182207986	0.119544641	0.546666667				671	670	0.331986756	0.126579457	0.546666667				0.149778771				671	670	1.691953658	0.651062631	0.546666667				1.509745673
672	671	0.161809233	0.099087514	0.547333333				672	671	0.559214767	0.173359183	0.547333333				0.397405533				672	671	1.866767051	0.747678978	0.547333333				1.704957818
673	672	0.195334458	0.127977748	0.548				673	672	0.397869027	0.135818831	0.548				0.202534568				673	672	2.06065001	0.806706877	0.548				1.865315552
674	673	0.134586052	0.089476954	0.548666667				674	673	0.483044419	0.172955733	0.548666667				0.348458367				674	673	1.77184101	0.6947064	0.548666667				1.637254958
675	674	0.154627765	0.07018962	0.549333333				675	674	0.587303619	0.143110997	0.549333333				0.432675854				675	674	1.870881779	0.700721219	0.549333333				1.716254014
676	675	0.154481845	0.089761549	0.55	0.574666667	0.16427804	0.006089146	676	675	0.755702803	0.227009277	0.55	0.574666667	0.779056274	0.015717018	0.601220958	0.614778234	0.016717539	0.614778234	676	675	1.971740436	0.754406402	0.55	0.574666667	1.896248307	0.03352324	1.81725859	1.731970267	0.034879833	1.731970267
677	676	0.17446701	0.114192938	0.550666667				677	676	0.627855627	0.140496873	0.550666667				0.453388617				677	676	1.945835863	0.742375668	0.550666667				1.771368853
678	677	0.221230322	0.13846536	0.551333333				678	677	0.766362354	0.153404127	0.551333333				0.545132032				678	677	2.189229463	0.901480467	0.551333333				1.967999141
679	678	0.200929219	0.153900065	0.552				679	678	0.711376449	0.153537962	0.552				0.51044723				679	678	2.201611622	0.865650201	0.552				2.000682404
680	679	0.200740318	0.153405536	0.552666667				680	679	0.580737567	0.132547394	0.552666667				0.379997248				680	679	1.965999603	0.741038605	0.552666667				1.765259285
681	680	0.213921891	0.151737589	0.553333333				681	680	0.678886266	0.151303981	0.553333333				0.464964375				681	680	1.961012916	0.727522227	0.553333333				1.747091025
682	681	0.180327223	0.132805439	0.554				682	681	0.717679366	0.151288127	0.554				0.537352143				682	681	1.753169962	0.675611299	0.554				1.572842739
683	682	0.186830693	0.140851924	0.554666667				683	682	0.60716373	0.115184804	0.554666667				0.420333038				683	682	1.755532469	0.634550051	0.554666667				1.568701776
684	683	0.199988255	0.140086979	0.555333333				684	683	0.725108712	0.132216458	0.555333333				0.525120456				684	683	1.77792512	0.713367736	0.555333333				1.577936864
685	684	0.17316097	0.134394206	0.556				685	684	0.613001162	0.129135265	0.556				0.439840191				685	684	1.847016768	0.704852181	0.556				1.673855798
686	685	0.153037655	0.122581911	0.556666667				686	685	0.625892325	0.152099334	0.556666667				0.472854669				686	685	1.581021954	0.60054833	0.556666667				1.427984298
687	686	0.17283751	0.110277997	0.557333333				687	686	0.656430575	0.170975918	0.557333333				0.483593065				687	686	1.655340309	0.610993106	0.557333333				1.482502799
688	687	0.212524594	0.142069949	0.558				688	687	0.467117204	0.152781265	0.558				0.25459261				688	687	1.712777725	0.588710841	0.558				1.500253132
689	688	0.18578566	0.143418632	0.558666667				689	688	0.552339601	0.136824408	0.558666667				0.366553941				689	688	1.798876926	0.665198191	0.558666667				1.613091266
690	689	0.159096534	0.102696371	0.559333333				690	689	0.784336672	0.192254847	0.559333333				0.625240137				690	689	1.54146063	0.532140345	0.559333333				1.382364095
691	690	0.178817055	0.125135139	0.56				691	690	0.563476701	0.109660487	0.56				0.384659646				691	690	1.659203005	0.612667514	0.56				1.48038595
692	691	0.15218403	0.09960272	0.560666667				692	691	0.723949826	0.206187373	0.560666667				0.571765796				692	691	1.803231876	0.704369415	0.560666667				1.651047846
693	692	0.165263788	0.090107419	0.561333333				693	692	0.834694304	0.30288597	0.561333333				0.669430517				693	692	1.548879814	0.585033697	0.561333333				1.383616026
694	693	0.184923688	0.123486712	0.562				694	693	0.763469433	0.18775939	0.562				0.578545745				694	693	1.786800108	0.708881285	0.562				1.60187642
695	694	0.178153958	0.117775403	0.562666667				695	694	0.827841726	0.202802627	0.562666667				0.649687768				695	694	1.676074906	0.671091273	0.562666667				1.497920948
696	695	0.191173318	0.127725148	0.563333333				696	695	0.983885853	0.37287149	0.563333333				0.792712535				696	695	1.338710373	0.506617333	0.563333333				1.147537054
697	696	0.1975825	0.130264671	0.564				697	696	0.78420458	0.255095395	0.564				0.58662208				697	696	1.662745559	0.612926431	0.564				1.465163058
698	697	0.230299811	0.191634929	0.564666667				698	697	0.679485856	0.246090959	0.564666667				0.449186045				698	697	1.544420908	0.547691562	0.564666667				1.314121098
699	698	0.289252351	0.212572465	0.565333333				699	698	0.742701437	0.212619039	0.565333333				0.453449086				699	698	1.576403082	0.633807058	0.565333333				1.287150731
700	699	0.308688986	0.202328184	0.566				700	699	0.76147199	0.205401387	0.566				0.452783003				700	699	1.568918935	0.664999226	0.566				1.260229949
701	700	0.295280805	0.191465057	0.566666667				701	700	0.850992157	0.267592477	0.566666667				0.555711352				701	700	1.605469173	0.711871518	0.566666667				1.310188368
702	701	0.222895558	0.141336898	0.567333333				702	701	0.682853975	0.196986053	0.567333333				0.459958418				702	701	1.521212674	0.661432361	0.567333333				1.298317116
703	702	0.22924016	0.138166471	0.568				703	702	0.869764771	0.274137259	0.568				0.640524611				703	702	1.227805543	0.580695254	0.568				0.998565383
704	703	0.124330245	0.101585497	0.568666667				704	703	1.049179223	0.412099273	0.568666667				0.924848978				704	703	1.278208622	0.657531716	0.568666667				1.153878377
705	704	0.111140669	0.083774272	0.569333333				705	704	1.042574298	0.454762613	0.569333333				0.931433629				705	704	1.518226493	0.689531567	0.569333333				1.407085824
706	705	0.150228796	0.121601696	0.57				706	705	0.89452773	0.307419779	0.57				0.744298934				706	705	1.563488666	0.682614255	0.57				1.41325987
707	706	0.215348039	0.179070674	0.570666667				707	706	1.087295428	0.472795062	0.570666667				0.871947389				707	706	1.917893423	0.963935196	0.570666667				1.702545384
708	707	0.267308539	0.222531727	0.571333333				708	707	1.054176668	0.44981925	0.571333333				0.786868128				708	707	2.232228025	1.057242188	0.571333333				1.964919485
709	708	0.241008888	0.203433612	0.572				709	708	0.884973909	0.378163325	0.572				0.643965021				709	708	2.295950926	1.077564675	0.572				2.054942037
710	709	0.195233937	0.150553935	0.572666667				710	709	0.897919895	0.427208887	0.572666667				0.702685958				710	709	2.33326083	1.177083716	0.572666667				2.138026893
711	710	0.17555003	0.145182169	0.573333333				711	710	0.801407341	0.261037855	0.573333333				0.625857311				711	710	2.395734466	1.231655477	0.573333333				2.220184435
712	711	0.201373485	0.163640436	0.574				712	711	0.877890963	0.43655422	0.574				0.676517477				712	711	2.381654435	1.168315432	0.574				2.180280949
713	712	0.227149847	0.174844866	0.574666667				713	712	0.883732307	0.422478376	0.574666667				0.656582461				713	712	2.187351751	1.064108052	0.574666667				1.960201904
714	713	0.213974744	0.176219201	0.575333333				714	713	0.947731185	0.47283319	0.575333333				0.733756441				714	713	1.941755791	0.891221451	0.575333333				1.727781048
715	714	0.194345443	0.148857276	0.576				715	714	0.927886794	0.471908062	0.576				0.733541351				715	714	2.030891626	1.004626832	0.576				1.836546183
716	715	0.161807261	0.117539361	0.576666667				716	715	0.805274124	0.371125482	0.576666667				0.643466863				716	715	2.203741661	1.078929818	0.576666667				2.0419344
717	716	0.148727434	0.103825661	0.577333333				717	716	0.843548201	0.491215555	0.577333333				0.694820766				717	716	1.977239256	0.962908167	0.577333333				1.828511822
718	717	0.135671352	0.091045499	0.578				718	717	0.663333255	0.2585392	0.578				0.527661903				718	717	2.188624617	1.087292673	0.578				2.052953265
719	718	0.161367041	0.123855905	0.578666667				719	718	0.765744311	0.385616546	0.578666667				0.60437727				719	718	2.008216195	0.946805539	0.578666667				1.846849154
720	719	0.141874332	0.11154804	0.579333333				720	719	0.694787976	0.347813663	0.579333333				0.552913644				720	719	2.045783331	0.957162242	0.579333333				1.903908998
721	720	0.180403875	0.136006737	0.58				721	720	0.758682674	0.393572645	0.58				0.578278799				721	720	2.237015743	1.148422842	0.58				2.056611867
722	721	0.193115051	0.163255524	0.580666667				722	721	0.80322499	0.357996436	0.580666667				0.610109939				722	721	2.024043207	1.012489458	0.580666667				1.830928156
723	722	0.192940551	0.162803415	0.581333333				723	722	0.758058769	0.222669461	0.581333333				0.565118218				723	722	2.042255306	1.05751986	0.581333333				1.849314755
724	723	0.167064184	0.122186779	0.582				724	723	0.796170119	0.341704329	0.582				0.629105935				724	723	2.188982334	1.247396999	0.582				2.02191815
725	724	0.077036998	0.047696625	0.582666667				725	724	0.891934213	0.456754089	0.582666667				0.814897214				725	724	2.059805573	1.075564431	0.582666667				1.982768575
726	725	0.064139646	0.041764712	0.583333333				726	725	1.058302485	0.49120127	0.583333333				0.994162839				726	725	2.058879528	1.162681329	0.583333333				1.994739882
727	726	0.108939227	0.063889363	0.584				727	726	0.814229082	0.437639842	0.584				0.705289855				727	726	2.013079211	1.115283469	0.584				1.904139984
728	727	0.160060635	0.122049776	0.584666667				728	727	0.974132356	0.41744829	0.584666667				0.814071722				728	727	2.069984926	1.217285287	0.584666667				1.909924291
729	728	0.166313454	0.128698738	0.585333333				729	728	0.762092976	0.265391554	0.585333333				0.595779522				729	728	2.017896574	1.137611346	0.585333333				1.85158312
730	729	0.166164117	0.109656101	0.586				730	729	0.979588668	0.476219946	0.586				0.813424551				730	729	2.106686889	1.149110689	0.586				1.940522771
731	730	0.127703883	0.085475787	0.586666667				731	730	0.812491386	0.313917253	0.586666667				0.684787502				731	730	2.092951036	1.123236466	0.586666667				1.965247153
732	731	0.095692065	0.069708676	0.587333333				732	731	0.869935665	0.433143842	0.587333333				0.774243599				732	731	2.591333611	1.324769926	0.587333333				2.495641546
733	732	0.114727646	0.080218247	0.588				733	732	0.946674956	0.471746308	0.588				0.83194731				733	732	2.360313632	1.301485305	0.588				2.245585986
734	733	0.076416665	0.054927939	0.588666667				734	733	0.831091944	0.429339049	0.588666667				0.754675279				734	733	2.218859497	1.151876331	0.588666667				2.142442831
735	734	0.101797807	0.079872366	0.589333333				735	734	0.715733978	0.361898684	0.589333333				0.61393617				735	734	1.872294294	0.883709001	0.589333333				1.770496486
736	735	0.108063571	0.085520391	0.59				736	735	0.798264699	0.333280735	0.59				0.690201128				736	735	1.84591179	0.858094702	0.59				1.737848219
737	736	0.114318152	0.099368423	0.590666667				737	736	0.887035722	0.304564531	0.590666667				0.77271757				737	736	1.710157023	0.816718166	0.590666667				1.59583887
738	737	0.08883485	0.081458037	0.591333333				738	737	0.719888276	0.205803719	0.591333333				0.631053427				738	737	1.479170538	0.674650872	0.591333333				1.390335689
739	738	0.126793889	0.084296483	0.592				739	738	0.719961893	0.199219626	0.592				0.593168004				739	738	1.46575942	0.690919678	0.592				1.338965532
740	739	0.107678893	0.068980129	0.592666667				740	739	0.930671162	0.377990559	0.592666667				0.822992269				740	739	1.982458822	1.044830281	0.592666667				1.874779929
741	740	0.107583151	0.076204276	0.593333333				741	740	0.719229525	0.274128488	0.593333333				0.611646374				741	740	2.27599267	1.153245398	0.593333333				2.168409519
742	741	0.107487579	0.079224442	0.594				742	741	0.813706154	0.277967344	0.594				0.706218574				742	741	1.898235348	0.940632695	0.594				1.790747769
743	742	0.113709364	0.077059323	0.594666667				743	742	0.641761678	0.167885269	0.594666667				0.528052315				743	742	1.821308179	0.888678686	0.594666667				1.707598815
744	743	0.100985359	0.06534853	0.595333333				744	743	0.603541389	0.162811463	0.595333333				0.50255603				744	743	1.815878594	1.126136755	0.595333333				1.714893235
745	744	0.119813866	0.084274116	0.596				745	744	0.571002179	0.127298333	0.596				0.451188313				745	744	1.489453607	0.843274886	0.596				1.369639742
746	745	0.126008216	0.05225924	0.596666667				746	745	0.590307687	0.141508113	0.596666667				0.46429947				746	745	1.953888785	1.128886392	0.596666667				1.827880568
747	746	0.113307094	0.056020527	0.597333333				747	746	0.672981799	0.238677229	0.597333333				0.559674705				747	746	1.902016957	1.137831571	0.597333333				1.788709863
748	747	0.113206971	0.062387591	0.598				748	747	0.634523327	0.201083476	0.598				0.521316356				748	747	1.67835512	0.839376393	0.598				1.565148149
749	748	0.100539578	0.063586812	0.598666667				749	748	0.608663952	0.181850325	0.598666667				0.508124374				749	748	2.174913634	1.205653109	0.598666667				2.074374057
750	749	0.100450893	0.065002673	0.599333333				750	749	0.684570221	0.199068059	0.599333333				0.584119328				750	749	2.092063372	1.192684201	0.599333333				1.991612479
751	750	0.106635013	0.055327456	0.6	0.624666667	0.215768883	0.007529082	751	750	0.69096287	0.256354924	0.6	0.624666667	0.610370249	0.015743812	0.584327857	0.394601366	0.019275873	0.394601366	751	750	2.033507736	1.199593277	0.6	0.624666667	1.457266115	0.036781172	1.926872723	1.241497232	0.041948389	1.241497232
752	751	0.131609616	0.067090439	0.600666667				752	751	0.58127928	0.171692085	0.600666667				0.449669664				752	751	1.924809751	1.316662826	0.600666667				1.793200135
753	752	0.144017054	0.079055164	0.601333333				753	752	0.817019072	0.257286938	0.601333333				0.673002019				753	752	1.791636217	1.237496623	0.601333333				1.647619164
754	753	0.150146572	0.071220773	0.602				754	753	0.810386255	0.238745998	0.602				0.660239683				754	753	1.937937301	1.155238071	0.602				1.787790729
755	754	0.118761647	0.068756743	0.602666667				755	754	0.773034909	0.268480426	0.602666667				0.654273262				755	754	1.771117347	1.008496221	0.602666667				1.6523557
756	755	0.168618468	0.068923134	0.603333333				756	755	0.645110204	0.197645855	0.603333333				0.476491736				756	755	1.962173101	1.173733464	0.603333333				1.793554632
757	756	0.155991338	0.077582759	0.604				757	756	0.753676847	0.275265214	0.604				0.597685509				757	756	1.818675756	0.965385426	0.604				1.662684417
758	757	0.162088893	0.096418528	0.604666667				758	757	0.848037762	0.440379152	0.604666667				0.685948869				758	757	1.805508508	0.875626394	0.604666667				1.643419615
759	758	0.137032113	0.085039878	0.605333333				759	758	0.81535957	0.36455325	0.605333333				0.678327456				759	758	1.685290234	0.796497442	0.605333333				1.54825812
760	759	0.174252014	0.107214055	0.606				760	759	0.699324413	0.279415369	0.606				0.525072399				760	759	2.16923218	1.37733391	0.606				1.994980166
761	760	0.155446237	0.050437454	0.606666667				761	760	0.724461567	0.247317687	0.606666667				0.56901533				761	760	1.914171533	1.105590465	0.606666667				1.758725296
762	761	0.167735401	0.045904714	0.607333333				762	761	0.624697391	0.292645637	0.607333333				0.45696199				762	761	1.78049397	1.055192367	0.607333333				1.612758569
763	762	0.12414009	0.048716089	0.608				763	762	0.479011229	0.211204825	0.608				0.354871138				763	762	1.644921867	0.928266122	0.608				1.520781776
764	763	0.117830328	0.029482052	0.608666667				764	763	0.542841758	0.267322121	0.608666667				0.42501143				764	763	1.451486121	0.836322247	0.608666667				1.333655793
765	764	0.198278314	0.059689677	0.609333333				765	764	0.605971429	0.286863543	0.609333333				0.407693116				765	764	1.663009356	1.033768653	0.609333333				1.464731042
766	765	0.179533426	0.058665866	0.61				766	765	0.534063129	0.185986883	0.61				0.354529703				766	765	1.787655271	1.086362216	0.61				1.608121845
767	766	0.117523125	0.041122629	0.610666667				767	766	0.571636319	0.231093049	0.610666667				0.454113193				767	766	2.04789057	1.330842705	0.610666667				1.930367445
768	767	0.142141308	0.05934142	0.611333333				768	767	0.659367207	0.208846814	0.611333333				0.517225899				768	767	1.800172228	1.166312695	0.611333333				1.65803092
769	768	0.117319212	0.044268733	0.612				769	768	0.662159976	0.169468293	0.612				0.544840764				769	768	2.134429084	1.415091652	0.612				2.017109872
770	769	0.117217521	0.044230362	0.612666667				770	769	0.759770693	0.295834461	0.612666667				0.642553172				770	769	1.821218311	1.154691671	0.612666667				1.70400079
771	770	0.154100007	0.0766421	0.613333333				771	770	0.908146029	0.290462351	0.613333333				0.754046022				771	770	2.034290938	1.419667449	0.613333333				1.880190931
772	771	0.197077332	0.107380022	0.614				772	771	0.894544313	0.342492818	0.614				0.697466981				772	771	1.739726946	1.122352179	0.614				1.542649614
773	772	0.209213634	0.107287187	0.614666667				773	772	0.731586971	0.263477216	0.614666667				0.522373337				773	772	1.746900264	1.073582994	0.614666667				1.53768663
774	773	0.22132897	0.099893614	0.615333333				774	773	0.682016326	0.294564374	0.615333333				0.460687356				774	773	1.591943656	0.923577421	0.615333333				1.370614686
775	774	0.153568022	0.078135796	0.616				775	774	0.812400973	0.276378539	0.616				0.658832951				775	774	1.555332018	0.992703621	0.616				1.401763996
776	775	0.128885903	0.070353192	0.616666667				776	775	0.663799964	0.281965421	0.616666667				0.534914061				776	775	1.561780215	0.92687347	0.616666667				1.432894312
777	776	0.294342536	0.126029944	0.617333333				777	776	0.63536595	0.259229851	0.617333333				0.341023414				777	776	1.509467094	0.884831967	0.617333333				1.215124558
778	777	0.159298295	0.036350393	0.618				778	777	0.617546004	0.212499563	0.618				0.458247709				778	777	1.565873594	0.990954228	0.618				1.406575299
779	778	0.226498751	0.07310109	0.618666667				779	778	0.650628681	0.289057055	0.618666667				0.424129929				779	778	1.674021944	0.996596379	0.618666667				1.447523192
780	779	0.27523473	0.089264859	0.619333333				780	779	0.587269751	0.271408557	0.619333333				0.312035021				780	779	1.484253574	0.872754197	0.619333333				1.209018845
781	780	0.256665184	0.090806556	0.62				781	780	0.568658344	0.264126443	0.62				0.31199316				781	780	1.471504751	0.743730179	0.62				1.214839567
782	781	0.207598332	0.085481666	0.620666667				782	781	0.510497915	0.234787079	0.620666667				0.302899583				782	781	1.488324748	0.764360743	0.620666667				1.280726416
783	782	0.26842639	0.097150974	0.621333333				783	782	0.48583142	0.233098365	0.621333333				0.217405029				783	782	1.111756998	0.565738586	0.621333333				0.843330608
784	783	0.26819651	0.107527671	0.622				784	783	0.644062601	0.372504102	0.622				0.375866091				784	783	1.426277427	0.860214635	0.622				1.158080917
785	784	0.200975267	0.068524445	0.622666667				785	784	0.61230621	0.322846637	0.622666667				0.411330943				785	784	1.132228655	0.60449953	0.622666667				0.931253387
786	785	0.267737928	0.06576255	0.623333333				786	785	0.742969324	0.349944832	0.623333333				0.475231396				786	785	0.919634648	0.541196725	0.623333333				0.65189672
787	786	0.24926996	0.066210738	0.624				787	786	0.792347602	0.388883201	0.624				0.543077642				787	786	1.13950384	0.645300286	0.624				0.89023388
788	787	0.224758949	0.077839824	0.624666667				788	787	0.765539746	0.367729423	0.624666667				0.540780797				788	787	1.280269619	0.741554127	0.624666667				1.05551067
789	788	0.230636672	0.129833802	0.625333333				789	788	0.629459658	0.324328714	0.625333333				0.398822986				789	788	1.268790314	0.690078438	0.625333333				1.038153641
790	789	0.272889669	0.157412814	0.626				790	789	0.598860291	0.360109804	0.626				0.325970623				790	789	1.254025612	0.710163842	0.626				0.981135943
791	790	0.296893568	0.138724516	0.626666667				791	790	0.467980262	0.296569144	0.626666667				0.171086693				791	790	0.946536686	0.555356154	0.626666667				0.649643118
792	791	0.308748836	0.113613471	0.627333333				792	791	0.655132481	0.376048989	0.627333333				0.346383645				792	791	1.186569519	0.749110948	0.627333333				0.877820683
793	792	0.326632707	0.129505501	0.628				793	792	0.536455837	0.230445751	0.628				0.20982313				793	792	1.159676977	0.629107419	0.628				0.83304427
794	793	0.290093648	0.126656694	0.628666667				794	793	0.636471196	0.340888732	0.628666667				0.346377547				794	793	1.12185195	0.554924626	0.628666667				0.831758301
795	794	0.241539609	0.136100658	0.629333333				795	794	0.461174782	0.258199589	0.629333333				0.219635173				795	794	1.30734261	0.749891061	0.629333333				1.065803002
796	795	0.187034515	0.085367409	0.63				796	795	0.488735762	0.191460443	0.63				0.301701246				796	795	1.269558583	0.75584978	0.63				1.082524068
797	796	0.198932625	0.075726097	0.630666667				797	796	0.503000867	0.200381229	0.630666667				0.304068241				797	796	1.043498888	0.566967395	0.630666667				0.844566263
798	797	0.210810598	0.077743107	0.631333333				798	797	0.547425718	0.296025282	0.631333333				0.33661512				798	797	1.141981454	0.617176044	0.631333333				0.931170856
799	798	0.228686551	0.08877414	0.632				799	798	0.713734366	0.417003265	0.632				0.485047815				799	798	1.147578479	0.560326334	0.632				0.918891929
800	799	0.210454402	0.101795379	0.632666667				800	799	0.346918048	0.187299486	0.632666667				0.136463646				800	799	1.371263514	0.750911783	0.632666667				1.160809112
801	800	0.282371642	0.146991282	0.633333333				801	800	0.614570452	0.397914049	0.633333333				0.33219881				801	800	1.437279083	0.913216368	0.633333333				1.15490744
802	801	0.27613065	0.134656431	0.634				802	801	0.473189248	0.30790046	0.634				0.197058598				802	801	1.526058351	0.981886223	0.634				1.249927701
803	802	0.329877993	0.163971059	0.634666667				803	802	0.656196706	0.451374956	0.634666667				0.326318713				803	802	1.36769493	0.806999525	0.634666667				1.037816936
804	803	0.311622048	0.148735689	0.635333333				804	803	0.571390588	0.355204287	0.635333333				0.25976854				804	803	1.266004071	0.705218263	0.635333333				0.954382023
805	804	0.233519917	0.150932556	0.636				805	804	0.556481841	0.261707828	0.636				0.322961924				805	804	1.208968846	0.710924665	0.636				0.975448929
806	805	0.221358315	0.110994012	0.636666667				806	805	0.527688978	0.235305049	0.636666667				0.306330663				806	805	1.314354841	0.81455567	0.636666667				1.092996527
807	806	0.215194773	0.094439028	0.637333333				807	806	0.402391123	0.197977206	0.637333333				0.18719635				807	806	1.548908904	1.005960899	0.637333333				1.333714131
808	807	0.179178493	0.088749141	0.638				808	807	0.55536583	0.271674199	0.638				0.376187337				808	807	1.411418994	0.91229741	0.638				1.232240502
809	808	0.202898696	0.115346328	0.638666667				809	808	0.513717136	0.265484595	0.638666667				0.310818441				809	808	1.309830486	0.843492738	0.638666667				1.106931791
810	809	0.190803499	0.102723144	0.639333333				810	809	0.500148474	0.239783357	0.639333333				0.309344975				810	809	1.245484647	0.823492812	0.639333333				1.054681148
811	810	0.202559025	0.106306351	0.64				811	810	0.537123855	0.176144636	0.64				0.33456483				811	810	1.252467459	0.821567279	0.64				1.049908434
812	811	0.244058066	0.10327437	0.640666667				812	811	0.797038586	0.479604628	0.640666667				0.55298052				812	811	1.510740271	1.067570216	0.640666667				1.266682205
813	812	0.261697104	0.081202461	0.641333333				813	812	0.596102599	0.367677898	0.641333333				0.334405495				813	812	1.385451091	0.828264682	0.641333333				1.123753987
814	813	0.279306687	0.128697436	0.642				814	813	0.530487924	0.229709361	0.642				0.251181237				814	813	1.19772083	0.647229482	0.642				0.918414144
815	814	0.326575576	0.131517875	0.642666667				815	814	0.506511472	0.297341529	0.642666667				0.179935896				815	814	1.124527474	0.690206771	0.642666667				0.797951897
816	815	0.320370569	0.161302029	0.643333333				816	815	0.598511612	0.426137369	0.643333333				0.278141044				816	815	1.088543735	0.729040232	0.643333333				0.768173167
817	816	0.302320203	0.177776125	0.644				817	816	0.844913721	0.622127543	0.644				0.542593519				817	816	1.120905675	0.809938818	0.644				0.818585472
818	817	0.337606106	0.157798705	0.644666667				818	817	0.639608237	0.362663225	0.644666667				0.302002131				818	817	1.554118889	1.23670072	0.644666667				1.216512783
819	818	0.331407405	0.165957137	0.645333333				819	818	0.412210162	0.148909287	0.645333333				0.080802757				819	818	1.16791302	0.950836271	0.645333333				0.836505616
820	819	0.295653639	0.12380794	0.646				820	819	0.33314791	0.08514239	0.646				0.037494271				820	819	1.153748107	0.742855591	0.646				0.858094467
821	820	0.236326574	0.091833478	0.646666667				821	820	0.318431857	0.121573763	0.646666667				0.082105283				821	820	0.836027253	0.504803098	0.646666667				0.599700679
822	821	0.277453412	0.091185846	0.647333333				822	821	0.298957597	0.123791303	0.647333333				0.021504185				822	821	1.183038671	0.827125222	0.647333333				0.905585259
823	822	0.182849529	0.06984031	0.648				823	822	0.463587096	0.221858771	0.648				0.280737567				823	822	1.181055317	0.798459315	0.648				0.998205788
824	823	0.16501766	0.06303553	0.648666667				824	823	0.445737538	0.222031229	0.648666667				0.280719878				824	823	1.084053082	0.727419653	0.648666667				0.919035422
825	824	0.123660849	0.045384353	0.649333333				825	824	0.595218893	0.313812789	0.649333333				0.471558044				825	824	1.221542633	0.847381754	0.649333333				1.097881783
826	825	0.235349759	0.062931311	0.65	0.673666667	0.157362398	0.004977981	826	825	0.362232946	0.151764739	0.65	0.673666667	0.403664467	0.015821872	0.126883188	0.246302069	0.016864411	0.246302069	826	825	1.274920196	0.956906772	0.65	0.673666667	0.887919806	0.032700919	1.039570437	0.730557408	0.034515276	0.730557408
827	826	0.199882059	0.052053859	0.650666667				827	826	0.474669717	0.174565265	0.650666667				0.274787658				827	826	1.080452897	0.757419764	0.650666667				0.880570838
828	827	0.152724838	0.046992258	0.651333333				828	827	0.344308983	0.176218067	0.651333333				0.191584145				828	827	1.11290448	0.808036598	0.651333333				0.960179642
829	828	0.140860521	0.047246055	0.652				829	828	0.342450841	0.15804568	0.652				0.20159032				829	828	1.072196793	0.790596942	0.652				0.931336271
830	829	0.175930576	0.062942836	0.652666667				830	829	0.426137881	0.142519795	0.652666667				0.250207305				830	829	1.276884243	0.927259013	0.652666667				1.100953667
831	830	0.105471443	0.067320812	0.653333333				831	830	0.485678167	0.192847117	0.653333333				0.380206724				831	830	1.193355893	0.795814294	0.653333333				1.08788445
832	831	0.16393173	0.084437751	0.654				832	831	0.580379611	0.294441735	0.654				0.41644788				832	831	1.14440802	0.775293876	0.654				0.98047629
833	832	0.181346671	0.074411002	0.654666667				833	832	0.371097848	0.145493261	0.654666667				0.189751177				833	832	0.977737027	0.596019772	0.654666667				0.796390356
834	833	0.157817389	0.078289282	0.655333333				834	833	0.46983513	0.196227259	0.655333333				0.312017741				834	833	0.773756024	0.404638134	0.655333333				0.615938635
835	834	0.163528182	0.051712152	0.656				835	834	0.355040454	0.180230453	0.656				0.191512272				835	834	0.77129525	0.38604329	0.656				0.607767067
836	835	0.128381084	0.030878584	0.656666667				836	835	0.397570809	0.171802427	0.656666667				0.269189724				836	835	0.806456039	0.36973805	0.656666667				0.678074954
837	836	0.087460849	0.033494955	0.657333333				837	836	0.366413131	0.208785814	0.657333333				0.278952281				837	836	0.941502384	0.526786787	0.657333333				0.854041534
838	837	0.128170913	0.051585165	0.658				838	837	0.540521058	0.318294347	0.658				0.412350145				838	837	0.720608588	0.311371549	0.658				0.592437675
839	838	0.192099127	0.084477419	0.658666667				839	838	0.449473171	0.160078626	0.658666667				0.257374044				839	838	0.840105816	0.592858738	0.658666667				0.648006689
840	839	0.215207856	0.100508155	0.659333333				840	839	0.379470865	0.202876044	0.659333333				0.164263008				840	839	0.642613158	0.3898457	0.659333333				0.427405302
841	840	0.197597093	0.098490389	0.66				841	840	0.499244308	0.328183743	0.66				0.301647215				841	840	0.810727016	0.564007753	0.66				0.613129923
842	841	0.232277504	0.100846964	0.660666667				842	841	0.464238021	0.334116479	0.660666667				0.231960517				842	841	0.771815522	0.481710616	0.660666667				0.539538018
843	842	0.197274927	0.089286094	0.661333333				843	842	0.437034911	0.24972867	0.661333333				0.239759984				843	842	0.60721306	0.367969948	0.661333333				0.409938134
844	843	0.185519282	0.067609626	0.662				844	843	0.462022334	0.274490057	0.662				0.276503052				844	843	0.440742542	0.251132617	0.662				0.255223259
845	844	0.162197255	0.071041052	0.662666667				845	844	0.400027969	0.226081315	0.662666667				0.237830714				845	844	0.573974537	0.278490547	0.662666667				0.411777282
846	845	0.133125111	0.059083472	0.663333333				846	845	0.316760343	0.149098887	0.663333333				0.183635232				846	845	0.606553174	0.224609493	0.663333333				0.473428063
847	846	0.127233594	0.043586629	0.664				847	846	0.316631627	0.12560985	0.664				0.189398033				847	846	0.554283632	0.256027744	0.664				0.427050038
848	847	0.161802191	0.046229197	0.664666667				848	847	0.268272217	0.104521578	0.664666667				0.106470026				848	847	0.548328068	0.29550627	0.664666667				0.386525877
849	848	0.16167093	0.049535074	0.665333333				849	848	0.264134741	0.076629632	0.665333333				0.102463811				849	848	0.495916087	0.267975849	0.665333333				0.334245157
850	849	0.178847727	0.064708607	0.666				850	849	0.312185509	0.13314034	0.666				0.133337782				850	849	0.45332305	0.273967778	0.666				0.274475323
851	850	0.201761308	0.083018373	0.666666667				851	850	0.321883014	0.12079324	0.666666667				0.120121706				851	850	0.522709244	0.2926819	0.666666667				0.320947935
852	851	0.21887786	0.101217797	0.667333333				852	851	0.26785178	0.087037625	0.667333333				0.04897392				852	851	0.642276917	0.327478531	0.667333333				0.423399057
853	852	0.241722015	0.106620461	0.668				853	852	0.545861436	0.315242012	0.668				0.30413942				853	852	0.717376883	0.368816915	0.668				0.475654867
854	853	0.253027985	0.119745863	0.668666667				854	853	0.489279611	0.24219905	0.668666667				0.236251626				854	853	0.7056789	0.384828686	0.668666667				0.452650915
855	854	0.224093745	0.113212112	0.669333333				855	854	0.311963818	0.137823506	0.669333333				0.087870074				855	854	0.61089369	0.309408037	0.669333333				0.386799945
856	855	0.189464827	0.091032673	0.67				856	855	0.477453299	0.201294693	0.67				0.287988472				856	855	0.711045948	0.441570493	0.67				0.521581121
857	856	0.154891731	0.082776076	0.670666667				857	856	0.384848797	0.174594155	0.670666667				0.229957066				857	856	0.871316151	0.67345313	0.670666667				0.716424419
858	857	0.189159651	0.082231318	0.671333333				858	857	0.401909878	0.157141728	0.671333333				0.212750227				858	857	0.741468222	0.519768983	0.671333333				0.552308571
859	858	0.16609744	0.0857596	0.672				859	858	0.270689816	0.080805799	0.672				0.104592376				859	858	0.500625825	0.254710575	0.672				0.334528384
860	859	0.154518102	0.083522869	0.672666667				860	859	0.241952768	0.107641797	0.672666667				0.087434666				860	859	0.466155291	0.310671356	0.672666667				0.311637189
861	860	0.165830548	0.094343199	0.673333333				861	860	0.34209375	0.132555455	0.673333333				0.176263202				861	860	0.787457316	0.520688472	0.673333333				0.621626768
862	861	0.142842606	0.073215719	0.674				862	861	0.374947684	0.228537417	0.674				0.232105077				862	861	0.829464703	0.479592762	0.674				0.686622097
863	862	0.097055059	0.044589661	0.674666667				863	862	0.399887894	0.254201867	0.674666667				0.302832835				863	862	0.829257278	0.497701047	0.674666667				0.732202219
864	863	0.09697727	0.041841975	0.675333333				864	863	0.459046878	0.246814139	0.675333333				0.362069607				864	863	0.808460846	0.60034679	0.675333333				0.711483575
865	864	0.102599583	0.05148944	0.676				865	864	0.366671253	0.163181924	0.676				0.264071669				865	864	0.883414638	0.62543573	0.676				0.780815055
866	865	0.11960373	0.022923606	0.676666667				866	865	0.309596779	0.269948642	0.676666667				0.18999305				866	865	1.036896948	0.674045294	0.676666667				0.917293219
867	866	0.130889822	0.046162677	0.677333333				867	866	0.59058996	0.388046274	0.677333333				0.459700138				867	866	0.782902432	0.474879321	0.677333333				0.65201261
868	867	0.176275773	0.05015575	0.678				868	867	0.340163834	0.263128932	0.678				0.163888061				868	867	0.638238754	0.387150453	0.678				0.461962981
869	868	0.142044398	0.049336663	0.678666667				869	868	0.265003461	0.190363189	0.678666667				0.122959063				869	868	0.54705225	0.25884788	0.678666667				0.405007852
870	869	0.175994559	0.055914367	0.679333333				870	869	0.151180684	0.065539417	0.679333333				-0.024813875				870	869	0.716370212	0.370867012	0.679333333				0.540375653
871	870	0.141817975	0.040669874	0.68				871	870	0.381949183	0.284394181	0.68				0.240131208				871	870	0.752552927	0.400248639	0.68				0.610734953
872	871	0.153041436	0.056055044	0.680666667				872	871	0.456886522	0.330883484	0.680666667				0.303845086				872	871	0.882103812	0.522744144	0.680666667				0.729062376
873	872	0.124601199	0.047790276	0.681333333				873	872	0.569090304	0.367447042	0.681333333				0.444489105				873	872	0.804537844	0.440164158	0.681333333				0.679936645
874	873	0.130161314	0.050680545	0.682				874	873	0.351907347	0.175454575	0.682				0.221746033				874	873	0.740656125	0.393338571	0.682				0.61049481
875	874	0.130057903	0.044164552	0.682666667				875	874	0.454164284	0.276566477	0.682666667				0.32410638				875	874	0.982435879	0.548606819	0.682666667				0.852377975
876	875	0.175156276	0.069706188	0.683333333				876	875	0.432296883	0.225431971	0.683333333				0.257140607				876	875	1.040236731	0.584862984	0.683333333				0.865080455
877	876	0.214537382	0.089480664	0.684				877	876	0.420864553	0.28029593	0.684				0.206327171				877	876	0.89810829	0.499939045	0.684				0.683570909
878	877	0.163596128	0.061435213	0.684666667				878	877	0.470706857	0.249680458	0.684666667				0.307110729				878	877	0.773770584	0.423233532	0.684666667				0.610174456
879	878	0.20856079	0.079755929	0.685333333				879	878	0.328742503	0.180960977	0.685333333				0.120181713				879	878	0.817889648	0.413270454	0.685333333				0.609328857
880	879	0.18023416	0.07070746	0.686				880	879	0.481691205	0.275592252	0.686				0.301457045				880	879	1.039299251	0.584460957	0.686				0.85906509
881	880	0.21385883	0.071719393	0.686666667				881	880	0.345415655	0.21014761	0.686666667				0.131556825				881	880	0.983489045	0.547588553	0.686666667				0.769630215
882	881	0.185572775	0.070640509	0.687333333				882	881	0.27534001	0.186339975	0.687333333				0.089767234				882	881	1.046931188	0.596341863	0.687333333				0.861358413
883	882	0.19104525	0.078665691	0.688				883	882	0.339560032	0.178157229	0.688				0.148514783				883	882	0.894423059	0.529597364	0.688				0.703377809
884	883	0.140363636	0.05664851	0.688666667				884	883	0.389369066	0.183037608	0.688666667				0.249005431				884	883	1.168785822	0.649548418	0.688666667				1.028422186
885	884	0.106592279	0.037297806	0.689333333				885	884	0.422330765	0.254071099	0.689333333				0.315738487				885	884	1.059994765	0.642748751	0.689333333				0.953402487
886	885	0.089691222	0.03437351	0.69				886	885	0.336143649	0.184442344	0.69				0.246452427				886	885	0.882575509	0.479314965	0.69				0.792884287
887	886	0.084019347	0.028451024	0.690666667				887	886	0.397147782	0.213392608	0.690666667				0.313128435				887	886	0.951616943	0.537115733	0.690666667				0.867597596
888	887	0.078356392	0.041280585	0.691333333				888	887	0.449963692	0.253309147	0.691333333				0.3716073				888	887	1.062860064	0.543035572	0.691333333				0.984503672
889	888	0.100664774	0.049769996	0.692				889	888	0.605057239	0.426083893	0.692				0.504392465				889	888	1.219942286	0.707428173	0.692				1.119277512
890	889	0.111761933	0.059769128	0.692666667				890	889	0.457857411	0.256669165	0.692666667				0.346095478				890	889	1.366719911	0.841789688	0.692666667				1.254957978
891	890	0.117257967	0.027010399	0.693333333				891	890	0.352418082	0.183646396	0.693333333				0.235160116				891	890	1.441612661	0.776418294	0.693333333				1.324354694
892	891	0.156221398	0.047865367	0.694				892	891	0.379846941	0.213277595	0.694				0.223625543				892	891	1.737433971	1.084437985	0.694				1.581212573
893	892	0.167248964	0.062280125	0.694666667				893	892	0.365974806	0.258523838	0.694666667				0.198725842				893	892	1.579329403	0.887556355	0.694666667				1.412080439
894	893	0.128123848	0.048371306	0.695333333				894	893	0.407501777	0.255886595	0.695333333				0.279377928				894	893	1.249166047	0.737256023	0.695333333				1.121042199
895	894	0.083493683	0.035291928	0.696				895	894	0.257894566	0.112446958	0.696				0.174400883				895	894	1.467835642	0.884200142	0.696				1.384341959
896	895	0.111237917	0.044495167	0.696666667				896	895	0.293833449	0.122723409	0.696666667				0.182595532				896	895	1.179711903	0.639758304	0.696666667				1.068473986
897	896	0.13338127	0.069945728	0.697333333				897	896	1.241178107	1.132415042	0.697333333				1.107796837				897	896	1.065070762	0.436958944	0.697333333				0.931689492
