# Supplementary material for: Blood flow guides sequential support of neutrophil arrest and diapedesis by PILR-β1 and PILR-α
Source: eLife. 2019 Aug 6;8:e47642. doi: 10.7554/eLife.47642 (PMC6699825; doi:10.7554/eLife.47642)
Supplement: Figure 5—source data 4. [file elife-47642-fig5-data4.csv]

Fig.5G
wt-huIgG										wt-CD99Fc														PILRaKO-huIgG									PILRaKO-CD99Fc														PILRb1KO-huIgG
Time (sec)	flux normalized (%)	shear stress (dyn/cm2)	per 0.05 dyn/cm2	norm flux	sem	SS	measurement counts			Time (sec)	flux normalized (%)	shear stress (dyn/cm2)	per 0.05 dyn/cm2	norm flux	sem	SS	measurement counts	% difference from huIgG	abs difference (%)	WT	sem	neg=0		Time (sec)	flux normalized (%)	shear stress (dyn/cm2)	per 0.05 dyn/cm2	norm flux	sem	SS	measurement counts		Time (sec)	flux normalized (%)	shear stress (dyn/cm2)	per 0.05 dyn/cm2	norm flux	sem	SS	measurement counts	% difference from huIgG	abs difference (%)	PILRaKO	sem	neg=0		Time (sec)	flux normalized (%)	shear stress (dyn/cm2)
0	4.475245943	0.1		12.04818885	0.343955799	0.124666667	300			0	7.597510554	0.1		11.95105455	0.384166668	0.124666667	300	-0.806214997	3.122264611	-0.097134305	0.228671371	0		0	5.411925326	0.1		10.62224743	0.380103517	0.124666667	300		0	7.181208606	0.1		13.70906485	0.582157571	0.124666667	282	29.05992776	1.76928328	3.086817428	0.255889429	3.086817428		0	7.805661528	0.1
1	4.775059282	0.100666667								1	8.200645289	0.100666667							3.425586007					1	5.813115648	0.100666667							1	7.058783287	0.100666667							1.245667639					1	7.57781147	0.100666667
2	4.555636001	0.101333333								2	8.386511728	0.101333333							3.830875728					2	5.07332191	0.101333333							2	7.661751456	0.101333333							2.588429546					2	7.316627516	0.101333333
3	5.266775713	0.102								3	7.951798626	0.102							2.685022913					3	4.647155041	0.102							3	7.745258402	0.102							3.098103361					3	8.261608962	0.102
4	5.871251739	0.102666667								4	7.931340068	0.102666667							2.060088329					4	5.25322524	0.102666667							4	7.107304737	0.102666667							1.854079496					4	8.927049428	0.102666667
5	6.472625329	0.103333333								5	7.500026174	0.103333333							1.027400846					5	5.239744314	0.103333333							5	6.883585667	0.103333333							1.643841353					5	9.452087781	0.103333333
6	6.661011883	0.104								6	8.403122683	0.104							1.7421108					6	5.943672141	0.104							6	6.456057671	0.104							0.512385529					6	9.701166024	0.104
7	7.359513841	0.104666667								7	7.666160251	0.104666667							0.30664641					7	5.724066321	0.104666667							7	6.235143671	0.104666667							0.51107735					7	9.812685122	0.104666667
8	8.462278838	0.105333333								8	7.646637504	0.105333333							-0.815641334					8	6.015354837	0.105333333							8	7.238816837	0.105333333							1.223462001					8	10.46739712	0.105333333
9	10.37301096	0.106								9	7.627213938	0.106							-2.745797018					9	6.915340637	0.106							9	8.237391053	0.106							1.322050416					9	10.03402367	0.106
10	9.12946656	0.106666667								10	8.013642869	0.106666667							-1.115823691					10	6.593503626	0.106666667							10	7.506450282	0.106666667							0.912946656					10	8.926589525	0.106666667
11	8.398118552	0.107333333								11	8.600482854	0.107333333							0.202364302					11	6.57683983	0.107333333							11	7.285114888	0.107333333							0.708275059					11	9.713486518	0.107333333
12	8.780655759	0.108								12	9.285291147	0.108							0.504635388					12	6.257478817	0.108							12	7.064895438	0.108							0.807416622					12	8.982509914	0.108
13	8.657902679	0.108666667								13	9.161269114	0.108666667							0.503366435					13	5.738377357	0.108666667							13	7.147803375	0.108666667							1.409426018					13	8.657902679	0.108666667
14	8.837027707	0.109333333								14	8.837027707	0.109333333							0					14	6.527350011	0.109333333							14	7.431136936	0.109333333							0.903786925					14	8.736606938	0.109333333
15	10.01695154	0.11								15	8.314069782	0.11							-1.702881763					15	6.410848988	0.11							15	8.213900266	0.11							1.803051278					15	9.315764936	0.11
16	10.59146866	0.110666667								16	8.593078344	0.110666667							-1.998390313					16	7.394044156	0.110666667							16	8.393239313	0.110666667							0.999195156					16	9.192595438	0.110666667
17	10.16641758	0.111333333								17	8.272673129	0.111333333							-1.893744451					17	6.77761172	0.111333333							17	9.169709974	0.111333333							2.392098254					17	8.870697692	0.111333333
18	10.34001707	0.112								18	8.649821971	0.112							-1.690195098					18	6.959626873	0.112							18	9.047514935	0.112							2.087888062					18	8.749245212	0.112
19	11.10781816	0.112666667								19	8.628394461	0.112666667							-2.479423696					19	7.735801931	0.112666667							19	9.025102252	0.112666667							1.289300322					19	8.826748357	0.112666667
20	10.8825059	0.113333333								20	8.112413491	0.113333333							-2.770092412					20	8.409209106	0.113333333							20	9.101732209	0.113333333							0.692523103					20	8.310277235	0.113333333
21	10.06617642	0.114								21	8.980608371	0.114							-1.085568045					21	8.487168351	0.114							21	10.13196842	0.114							1.644800068					21	9.079296375	0.114
22	10.63209625	0.114666667								22	9.549197557	0.114666667							-1.082898692					22	8.170962858	0.114666667							22	10.23831491	0.114666667							2.067352048					22	9.647642892	0.114666667
23	11.78446292	0.115333333								23	10.01679348	0.115333333							-1.767669438					23	8.740143334	0.115333333							23	10.34413968	0.115333333							1.603996342					23	9.918589626	0.115333333
24	11.16784601	0.116								24	10.38413752	0.116							-0.783708492					24	9.012647656	0.116							24	10.58006464	0.116							1.567416984					24	11.06988245	0.116
25	11.62920817	0.116666667								25	10.84741266	0.116666667							-0.781795507					25	8.599750576	0.116666667							25	11.33603485	0.116666667							2.736284274					25	10.55423934	0.116666667
26	11.40591814	0.117333333								26	10.43105334	0.117333333							-0.974864798					26	9.456188539	0.117333333							26	13.38814322	0.117333333							3.931954685					26	9.846134459	0.117333333
27	11.57271159	0.118								27	10.60021482	0.118							-0.972496772					27	9.335969016	0.118							27	11.79962751	0.118							2.46365849					27	10.11396643	0.118
28	11.83571073	0.118666667								28	10.08945832	0.118666667							-1.746252402					28	10.18647235	0.118666667							28	12.1590908	0.118666667							1.972618454					28	10.18647235	0.118666667
29	12.48455637	0.119333333								29	11.03286377	0.119333333							-1.451692601					29	10.45218673	0.119333333							29	12.77489489	0.119333333							2.322708162					29	10.45218673	0.119333333
30	12.35790365	0.12								30	10.23388896	0.12							-2.124014689					30	10.52352732	0.12							30	11.97171916	0.12							1.448191834					30	10.52352732	0.12
31	12.32817416	0.120666667								31	10.11295537	0.120666667							-2.215218795					31	9.438758343	0.120666667							31	12.7134296	0.120666667							3.274671262					31	11.07609397	0.120666667
32	11.72209109	0.121333333								32	10.66518124	0.121333333							-1.056909852					32	9.031775103	0.121333333							32	13.57969023	0.121333333							4.547915123					32	12.10642195	0.121333333
33	12.36499493	0.122								33	11.69402622	0.122							-0.670968717					33	10.16038343	0.122							33	12.65255295	0.122							2.492169521					33	11.50232087	0.122
34	13.1004514	0.122666667								34	11.9529666	0.122666667							-1.147484794					34	10.42298688	0.122666667							34	13.57857006	0.122666667							3.155583183					34	11.76171914	0.122666667
35	12.78304829	0.123333333								35	10.58894299	0.123333333							-2.194105304					35	11.44750593	0.123333333							35	13.54621535	0.123333333							2.098709421					35	11.54290182	0.123333333
36	12.56232331	0.124								36	10.84927922	0.124							-1.713044088					36	12.65749242	0.124							36	13.79952182	0.124							1.142029392					36	11.8961395	0.124
37	13.00724919	0.124666667								37	11.29826754	0.124666667							-1.708981645					37	11.96287152	0.124666667							37	13.95668343	0.124666667							1.993811919					37	12.81736234	0.124666667
38	13.16591339	0.125333333								38	9.945474145	0.125333333							-3.220439247					38	12.40816298	0.125333333							38	13.4500698	0.125333333							1.041906815					38	13.7342262	0.125333333
39	13.60731433	0.126								39	10.01649527	0.126							-3.590819059					39	12.18988575	0.126							39	14.55226671	0.126							2.36238096					39	12.18988575	0.126
40	13.76381832	0.126666667								40	10.65281829	0.126666667							-3.111000032					40	12.53827286	0.126666667							40	14.51800015	0.126666667							1.979727293					40	12.91536377	0.126666667
41	13.63743322	0.127333333								41	11.47425415	0.127333333							-2.163179062					41	13.1671769	0.127333333							41	15.04820217	0.127333333							1.881025271					41	12.132613	0.127333333
42	14.07462554	0.128								42	11.07203876	0.128							-3.002586782					42	12.29183964	0.128							42	15.57591893	0.128							3.284079293					42	13.23014801	0.128
43	15.35227635	0.128666667								43	11.88865302	0.128666667							-3.463623322					43	12.35671023	0.128666667							43	12.73115599	0.128666667							0.374445765					43	13.66727041	0.128666667
44	14.56931875	0.129333333								44	11.95431282	0.129333333							-2.61500593					44	12.70145737	0.129333333							44	14.94289103	0.129333333							2.241433654					44	13.44860193	0.129333333
45	14.72176268	0.13								45	12.48554556	0.13							-2.236217116					45	12.85824842	0.13							45	14.53541125	0.13							1.677162837					45	12.95142413	0.13
46	13.47910818	0.130666667								46	13.38614881	0.130666667							-0.092959367					46	11.71288021	0.130666667							46	11.77485312	0.130666667							0.061972911					46	13.66502691	0.130666667
47	13.44788329	0.131333333								47	13.91160341	0.131333333							0.463720114					47	11.68574686	0.131333333							47	10.51098924	0.131333333							-1.174757621					47	13.91160341	0.131333333
48	13.32427306	0.132								48	13.04668404	0.132							-0.277589022					48	12.1213873	0.132							48	12.33728987	0.132							0.215902573					48	15.63751491	0.132
49	13.20123289	0.132666667								49	13.10891658	0.132666667							-0.092316314					49	12.18575344	0.132666667							49	14.67829391	0.132666667							2.492540476					49	15.69377336	0.132666667
50	13.63138245	0.133333333								50	13.17086277	0.133333333							-0.460519677					50	12.52613522	0.133333333							50	16.48660445	0.133333333							3.960469225					50	16.48660445	0.133333333
51	14.24334245	0.134								51	13.2325246	0.134							-1.010817851					51	11.57845903	0.134							51	16.72444081	0.134							5.145981789					51	15.16226777	0.134
52	13.7523145	0.134666667								52	14.57745337	0.134666667							0.82513887					52	12.28540095	0.134666667							52	16.13604901	0.134666667							3.85064806					52	16.04436692	0.134666667
53	13.35500296	0.135333333								53	13.44647558	0.135333333							0.091472623					53	13.26353033	0.135333333							53	16.64801738	0.135333333							3.38448705					53	15.27592804	0.135333333
54	13.68961565	0.136								54	13.96340796	0.136							0.273792313					54	12.77697461	0.136							54	17.43144393	0.136							4.654469321					54	15.24110542	0.136
55	13.56742359	0.136666667								55	14.3869324	0.136666667							0.819508808					55	12.47474518	0.136666667							55	18.30236337	0.136666667							5.827618187					55	15.57066734	0.136666667
56	13.62748591	0.137333333								56	14.80853469	0.137333333							1.181048779					56	12.35558722	0.137333333							56	18.26083112	0.137333333							5.905243894					56	15.53533394	0.137333333
57	14.14049732	0.138								57	15.13758367	0.138							0.99708635					57	12.87147833	0.138							57	18.76335222	0.138							5.891873885					57	14.6843626	0.138
58	13.29459922	0.138666667								58	16.64085888	0.138666667							3.346259667					58	13.56591757	0.138666667							58	19.44448185	0.138666667							5.87856428					58	16.45997998	0.138666667
59	13.89628399	0.139333333								59	17.05453035	0.139333333							3.158246362					59	13.53534155	0.139333333							59	19.85183427	0.139333333							6.316492724					59	16.96429474	0.139333333
60	13.77500111	0.14								60	16.11585098	0.14							2.340849862					60	13.68496843	0.14							60	20.0772892	0.14							6.392320778					60	17.10621053	0.14
61	13.38477047	0.140666667								61	17.06782812	0.140666667							3.683057647					61	14.46273856	0.140666667							61	21.11020846	0.140666667							6.647469899					61	17.51698149	0.140666667
62	13.53406449	0.141333333								62	16.6710993	0.141333333							3.137034814					62	15.41628537	0.141333333							62	22.04887327	0.141333333							6.632587893					62	16.939988	0.141333333
63	14.48755574	0.142								63	16.90214836	0.142							2.414592623					63	14.48755574	0.142							63	23.34106202	0.142							8.853506283					63	16.90214836	0.142
64	13.83065606	0.142666667								64	16.77524735	0.142666667							2.94459129					64	14.36603629	0.142666667							64	22.39673981	0.142666667							8.030703518					64	16.95370743	0.142666667
65	14.51215215	0.143333333								65	16.73794236	0.143333333							2.225790207					65	14.24505733	0.143333333							65	19.85404865	0.143333333							5.608991322					65	17.62825844	0.143333333
66	15.19062393	0.144								66	17.14497321	0.144							1.954349277					66	14.21344929	0.144							66	20.07649712	0.144							5.863047832					66	17.50030944	0.144
67	15.51154195	0.144666667								67	16.39791578	0.144666667							0.886373826					67	14.44789336	0.144666667							67	19.50022417	0.144666667							5.052330807					67	17.99338866	0.144666667
68	16.53857472	0.145333333								68	16.6270163	0.145333333							0.088441576					68	14.68130162	0.145333333							68	19.89935461	0.145333333							5.218052987					68	18.13052309	0.145333333
69	16.50212031	0.146								69	17.20809338	0.146							0.705973062					69	15.26666746	0.146							69	20.38497215	0.146							5.118304697					69	17.11984674	0.146
70	16.37777371	0.146666667								70	17.17024664	0.146666667							0.792472922					70	14.70477532	0.146666667							70	20.51624342	0.146666667							5.811468092					70	17.61050937	0.146666667
71	16.16611357	0.147333333								71	16.86898807	0.147333333							0.702874503					71	15.46323906	0.147333333							71	22.31626547	0.147333333							6.853026403					71	17.7475812	0.147333333
72	15.78004652	0.148								72	17.70871888	0.148							1.928672353					72	15.07871112	0.148							72	22.17973206	0.148							7.101020936					72	17.97171965	0.148
73	14.7833389	0.148666667								73	17.40760024	0.148666667							2.624261343					73	15.48314193	0.148666667							73	21.60641839	0.148666667							6.123276468					73	18.71973092	0.148666667
74	15.71123993	0.149333333								74	17.45693326	0.149333333							1.745693326					74	15.71123993	0.149333333							74	20.42461192	0.149333333							4.71337198					74	17.80607193	0.149333333
75	14.63192376	0.15		17.53241437	0.180091415	0.174666667	300			75	17.94152556	0.15		19.43011151	0.166468959	0.174666667	300	10.82393506	3.309601802	1.897697145	0.12233701	1.897697145		75	15.24158725	0.15		20.60348224	0.232941782	0.174666667	300		75	21.86079085	0.15		24.05156271	0.191661337	0.174666667	300	16.73542573	6.619203604	3.448080468	0.204569015	3.448080468		75	17.85443077	0.15
76	15.29540788	0.150666667								76	17.81567395	0.150666667							2.520266071					76	15.90374796	0.150666667							76	22.16096028	0.150666667							6.257212313					76	19.2930713	0.150666667
77	14.65525545	0.151333333								77	17.43021507	0.151333333							2.774959612					77	15.26227787	0.151333333							77	22.02624192	0.151333333							6.763964055					77	20.81219709	0.151333333
78	15.83500151	0.152								78	16.87336226	0.152							1.038360755					78	15.4023512	0.152							78	22.75740654	0.152							7.355055346					78	20.07497459	0.152
79	16.05988102	0.152666667								79	18.39115407	0.152666667							2.331273051					79	16.75062859	0.152666667							79	21.93123537	0.152666667							5.18060678					79	20.98145746	0.152666667
80	15.9391621	0.153333333								80	19.64394032	0.153333333							3.704778218					80	16.80073843	0.153333333							80	21.28093534	0.153333333							4.480196914					80	20.59167428	0.153333333
81	15.99090688	0.154								81	18.57008541	0.154							2.579178529					81	17.45244138	0.154							81	23.12663415	0.154							5.674192764					81	21.57912703	0.154
82	16.47137188	0.154666667								82	19.47396571	0.154666667							3.002593833					82	17.75819781	0.154666667							82	21.18973362	0.154666667							3.431535809					82	21.5328872	0.154666667
83	15.83691771	0.155333333								83	18.06264669	0.155333333							2.225728976					83	18.06264669	0.155333333							83	22.25728976	0.155333333							4.19464307					83	20.54519055	0.155333333
84	16.5719279	0.156								84	17.5115733	0.156							0.939645397					84	18.10952946	0.156							84	22.63691183	0.156							4.527382365					84	21.18473258	0.156
85	16.96284651	0.156666667								85	17.55952955	0.156666667							0.596683043					85	17.90049129	0.156666667							85	22.67395564	0.156666667							4.773464344					85	23.10015781	0.156666667
86	16.41645136	0.157333333								86	17.69234136	0.157333333							1.275890002					86	17.86246003	0.157333333							86	22.54072337	0.157333333							4.678263341					86	24.32696937	0.157333333
87	15.87237303	0.158								87	18.16410603	0.158							2.291733004					87	18.24898503	0.158							87	22.32317704	0.158							4.074192007					87	22.32317704	0.158
88	15.49999566	0.158666667								88	17.10928482	0.158666667							1.609289167					88	18.54917513	0.158666667							88	21.93715232	0.158666667							3.387977193					88	21.93715232	0.158666667
89	14.53754625	0.159333333								89	16.81960292	0.159333333							2.282056678					89	19.35522145	0.159333333							89	22.65152555	0.159333333							3.296304091					89	21.04563381	0.159333333
90	14.59126271	0.16								90	17.88062251	0.16							3.289359801					90	18.80839066	0.16							90	22.26643557	0.16							3.458044919					90	21.33866742	0.16
91	14.72891856	0.160666667								91	17.16971078	0.160666667							2.440792219					91	19.7788335	0.160666667							91	21.54630373	0.160666667							1.767470228					91	22.38795622	0.160666667
92	14.94998554	0.161333333								92	17.46964602	0.161333333							2.519660484					92	20.24127256	0.161333333							92	21.41711412	0.161333333							1.175841559					92	21.92104621	0.161333333
93	15.33775264	0.162								93	17.85213832	0.162							2.514385679					93	20.61796256	0.162							93	21.1208397	0.162							0.502877136					93	22.88090967	0.162
94	15.05479747	0.162666667								94	16.22572616	0.162666667							1.170928692					94	21.16035422	0.162666667							94	21.74581857	0.162666667							0.585464346					94	22.91674726	0.162666667
95	16.1918999	0.163333333								95	17.02653392	0.163333333							0.834634016					95	21.19970399	0.163333333							95	23.36975243	0.163333333							2.17004844					95	22.95243543	0.163333333
96	16.49137344	0.164								96	17.82400968	0.164							1.332636238					96	21.3221798	0.164							96	23.82087275	0.164							2.498692946					96	22.82139557	0.164
97	16.12466873	0.164666667								97	17.87012256	0.164666667							1.745453832					97	21.27791338	0.164666667							97	23.27271775	0.164666667							1.994804379					97	21.94284817	0.164666667
98	16.34009603	0.165333333								98	17.91604437	0.165333333							1.575948348					98	20.98499642	0.165333333							98	22.72683407	0.165333333							1.741837647					98	21.15088572	0.165333333
99	16.22353988	0.166								99	18.78950793	0.166							2.565968043					99	21.43824913	0.166							99	22.59707341	0.166							1.158824277					99	21.10715648	0.166
100	16.85088615	0.166666667								100	18.99854811	0.166666667							2.147661961					100	21.64182437	0.166666667							100	22.9634625	0.166666667							1.32163813					100	20.81580054	0.166666667
101	16.32159674	0.167333333								101	18.87699825	0.167333333							2.55540151					101	20.85537362	0.167333333							101	21.92699361	0.167333333							1.071619988					101	20.36077978	0.167333333
102	17.60426689	0.168								102	19.74310306	0.168							2.138836164					102	21.5528875	0.168							102	21.30609872	0.168							-0.246788788					102	20.48346942	0.168
103	16.91141481	0.168666667								103	19.21005372	0.168666667							2.298638906					103	21.59078687	0.168666667							103	23.97152002	0.168666667							2.380733153					103	19.94890194	0.168666667
104	17.69607092	0.169333333								104	18.92496473	0.169333333							1.228893814					104	20.56348982	0.169333333							104	23.84053999	0.169333333							3.27705017					104	20.80926858	0.169333333
105	17.65993277	0.17								105	19.62214752	0.17							1.962214752					105	21.17556753	0.17							105	24.69120229	0.17							3.515634764					105	21.17556753	0.17
106	18.84782677	0.170666667								106	18.03190353	0.170666667							-0.815923237					106	21.86674274	0.170666667							106	25.61998963	0.170666667							3.753246889					106	19.25578839	0.170666667
107	17.91380297	0.171333333								107	18.89091949	0.171333333							0.977116526					107	22.0665482	0.171333333							107	24.83504502	0.171333333							2.768496822					107	20.2751679	0.171333333
108	18.44627066	0.172								108	18.60879287	0.172							0.162522208					108	21.94049814	0.172							108	24.54085348	0.172							2.600355336					108	20.31527606	0.172
109	18.4089057	0.172666667								109	19.30096721	0.172666667							0.89206151					109	21.81495874	0.172666667							109	24.08566077	0.172666667							2.270702025					109	19.54425672	0.172666667
110	18.69542207	0.173333333								110	19.5047477	0.173333333							0.809325631					110	21.52806177	0.173333333							110	23.71324098	0.173333333							2.185179203					110	18.85728719	0.173333333
111	18.98078237	0.174								111	19.14232095	0.174							0.161538573					111	21.32309169	0.174							111	23.18078528	0.174							1.857693594					111	18.8192438	0.174
112	18.62014026	0.174666667								112	19.34560027	0.174666667							0.72546001					112	21.03834029	0.174666667							112	23.29532699	0.174666667							2.256986698					112	18.13650025	0.174666667
113	18.18050274	0.175333333								113	20.51339911	0.175333333							2.33289637					113	20.91562262	0.175333333							113	24.53563423	0.175333333							3.620011608					113	19.62850739	0.175333333
114	18.30461214	0.176								114	20.9539639	0.176							2.649351758					114	21.91736454	0.176							114	24.24558275	0.176							2.328218211					114	18.38489553	0.176
115	18.74871565	0.176666667								115	19.9505564	0.176666667							1.201840747					115	21.87350159	0.176666667							115	25.55914655	0.176666667							3.685644957					115	18.66859294	0.176666667
116	18.47138096	0.177333333								116	20.47044816	0.177333333							1.999067204					116	21.82981386	0.177333333							116	24.70847064	0.177333333							2.878656773					116	19.83074666	0.177333333
117	17.47692222	0.178								117	20.98826732	0.178							3.511345103					117	21.6266937	0.178							117	25.05823551	0.178							3.431541805					117	19.79121785	0.178
118	16.48642011	0.178666667								118	20.70758082	0.178666667							4.221160705					118	21.42438169	0.178666667							118	24.6898079	0.178666667							3.265426206					118	20.22971357	0.178666667
119	16.05625599	0.179333333								119	20.98441377	0.179333333							4.92815778					119	21.06390019	0.179333333							119	24.24335682	0.179333333							3.179456632					119	19.55365829	0.179333333
120	17.37303275	0.18								120	21.10149183	0.18							3.728459083					120	20.14954483	0.18							120	25.30592441	0.18							5.156379582					120	19.5149135	0.18
121	17.57619297	0.180666667								121	20.74307459	0.180666667							3.166881617					121	21.05976275	0.180666667							121	26.12677334	0.180666667							5.067010587					121	20.10969827	0.180666667
122	18.33166175	0.181333333								122	21.25524574	0.181333333							2.923583986					122	21.01819839	0.181333333							122	26.54930323	0.181333333							5.531104839					122	19.35886694	0.181333333
123	17.98011237	0.182								123	20.81907749	0.182							2.838965112					123	20.58249706	0.182							123	24.36778387	0.182							3.785286816					123	21.68653905	0.182
124	19.04663723	0.182666667								124	20.30591903	0.182666667							1.2592818					124	20.30591903	0.182666667							124	25.65786668	0.182666667							5.351947651					124	20.30591903	0.182666667
125	18.2237604	0.183333333								125	19.32347008	0.183333333							1.099709679					125	19.87332492	0.183333333							125	25.76462677	0.183333333							5.891301853					125	20.34462906	0.183333333
126	18.89364687	0.184								126	19.83440937	0.184							0.9407625					126	19.442425	0.184							126	27.51730312	0.184							8.074878125					126	19.83440937	0.184
127	19.32618398	0.184666667								127	20.96930084	0.184666667							1.643116857					127	20.34335156	0.184666667							127	26.05513873	0.184666667							5.711787169					127	19.8738896	0.184666667
128	18.89803226	0.185333333								128	20.85030832	0.185333333							1.95227606					128	20.30367103	0.185333333							128	26.62904546	0.185333333							6.325374435					128	19.99130686	0.185333333
129	18.78330362	0.186								129	19.87444989	0.186							1.091146268					129	21.43323027	0.186							129	26.10957142	0.186							4.676341151					129	21.43323027	0.186
130	18.04672011	0.186666667								130	21.080436	0.186666667							3.033715881					130	20.22477254	0.186666667							130	26.36999189	0.186666667							6.145219349					130	20.61371047	0.186666667
131	18.322271	0.187333333								131	21.03955696	0.187333333							2.717285954					131	21.1171937	0.187333333							131	25.15430426	0.187333333							4.03711056					131	20.65137325	0.187333333
132	18.4417823	0.188								132	20.99883615	0.188							2.557053849					132	21.69621448	0.188							132	25.95797089	0.188							4.261756415					132	21.85118744	0.188
133	17.63279029	0.188666667								133	19.72088388	0.188666667							2.088093587					133	20.72626227	0.188666667							133	24.59310225	0.188666667							3.866839976					133	21.19028307	0.188666667
134	18.37067164	0.189333333								134	19.60567477	0.189333333							1.235003135					134	21.61255487	0.189333333							134	23.38787187	0.189333333							1.775317007					134	20.68630251	0.189333333
135	19.02867405	0.19								135	20.56945738	0.19							1.540783324					135	21.4168882	0.19							135	24.19029819	0.19							2.773409983					135	20.80057487	0.19
136	19.68414899	0.190666667								136	20.68373468	0.190666667							0.999585691					136	21.06819071	0.190666667							136	24.37451261	0.190666667							3.3063219					136	20.22238743	0.190666667
137	19.79990427	0.191333333								137	21.25803675	0.191333333							1.458132485					137	21.02780531	0.191333333							137	26.0928971	0.191333333							5.065091789					137	23.17663213	0.191333333
138	19.30244072	0.192								138	22.13652924	0.192							2.834088519					138	22.21312623	0.192							138	24.66422981	0.192							2.451103584					138	21.98333527	0.192
139	19.57138426	0.192666667								139	20.64169433	0.192666667							1.070310077					139	23.62327241	0.192666667							139	24.31132888	0.192666667							0.688056478					139	21.17684937	0.192666667
140	18.9236425	0.193333333								140	20.75496274	0.193333333							1.831320242					140	23.65455312	0.193333333							140	25.0280433	0.193333333							1.373490181					140	20.90757276	0.193333333
141	19.1922834	0.194								141	20.56316078	0.194							1.370877385					141	23.91419439	0.194							141	24.0665141	0.194							0.152319709					141	21.7055586	0.194
142	19.45990416	0.194666667								142	20.06802617	0.194666667							0.608122005					142	23.33668195	0.194666667							142	25.69315472	0.194666667							2.35647277					142	20.22005667	0.194666667
143	20.02999538	0.195333333								143	19.80238179	0.195333333							-0.227613584					143	22.68548719	0.195333333							143	25.2651078	0.195333333							2.579620617					143	21.1680633	0.195333333
144	19.61347004	0.196								144	20.37074687	0.196							0.757276835					144	23.09694348	0.196							144	25.21731862	0.196							2.120375139					144	21.96102823	0.196
145	19.34968687	0.196666667								145	19.87877987	0.196666667							0.529093					145	23.05333788	0.196666667							145	25.54763345	0.196666667							2.494295574					145	21.39047416	0.196666667
146	19.61499384	0.197333333								146	20.89751266	0.197333333							1.282518828					146	23.23622347	0.197333333							146	26.02758797	0.197333333							2.791364507					146	18.93601328	0.197333333
147	18.74979696	0.198								147	20.78290747	0.198							2.033110514					147	23.34312071	0.198							147	26.2798359	0.198							2.936715186					147	18.74979696	0.198
148	19.39102911	0.198666667								148	21.34516383	0.198666667							1.954134716					148	22.32223118	0.198666667							148	26.60629575	0.198666667							4.284064571					148	19.54134716	0.198666667
149	18.67953068	0.199333333								149	22.13036767	0.199333333							3.450836992					149	22.28040406	0.199333333							149	26.70647759	0.199333333							4.426073534					149	20.78004015	0.199333333
150	19.31849567	0.2		16.46480925	0.227389249	0.224666667	300			150	20.81605348	0.2		18.69678516	0.219449441	0.224666667	300	13.5560387	1.497557804	2.231975914	0.117117464	2.231975914		150	22.38848917	0.2		19.26957342	0.309742462	0.224666667	300		150	25.75799423	0.2		21.08456012	0.333761582	0.224666667	290	9.418925149	3.369505059	1.814986697	0.125879781	1.814986697		150	19.84264091	0.2
151	19.05821774	0.200666667								151	20.62771802	0.200666667							1.569500284					151	22.1972183	0.200666667							151	25.93412374	0.200666667							3.736905439					151	19.5813845	0.200666667
152	18.50051437	0.201333333								152	20.58928212	0.201333333							2.088767751					152	22.97644526	0.201333333							152	26.48259113	0.201333333							3.506145868					152	19.84329363	0.201333333
153	18.76394664	0.202								153	20.69990939	0.202							1.935962749					153	22.63587214	0.202							153	25.24197584	0.202							2.606103701					153	20.40206897	0.202
154	18.72911334	0.202666667								154	21.03309157	0.202666667							2.303978228					154	22.59385101	0.202666667							154	25.34376051	0.202666667							2.749909498					154	18.95207898	0.202666667
155	18.47185664	0.203333333								155	22.62616978	0.203333333							4.154313139					155	23.07127475	0.203333333							155	24.33240553	0.203333333							1.261130774					155	18.99114578	0.203333333
156	18.51173937	0.204								156	21.17742984	0.204							2.665690469					156	22.88050986	0.204							156	24.65763684	0.204							1.777126979					156	19.8445846	0.204
157	17.59064149	0.204666667								157	21.21224415	0.204666667							3.621602659					157	23.4295519	0.204666667							157	25.27730836	0.204666667							1.847756459					157	20.25141079	0.204666667
158	18.22219357	0.205333333								158	21.09938202	0.205333333							2.877188458					158	22.86995954	0.205333333							158	24.71431111	0.205333333							1.844351576					158	19.69767483	0.205333333
159	18.48323055	0.206								159	20.91329671	0.206							2.430066167					159	23.85883146	0.206							159	25.03704536	0.206							1.178213899					159	18.40959218	0.206
160	18.15528364	0.206666667								160	21.16891372	0.206666667							3.013630078					160	23.22700256	0.206666667							160	24.25604697	0.206666667							1.029044417					160	17.56725826	0.206666667
161	18.12201261	0.207333333								161	20.61654066	0.207333333							2.494528051					161	22.96433177	0.207333333							161	25.53222829	0.207333333							2.567896523					161	17.75517025	0.207333333
162	17.50298918	0.208								162	21.09146813	0.208							3.588478953					162	22.55615342	0.208							162	25.48552399	0.208							2.929370574					162	17.35652065	0.208
163	18.12893558	0.208666667								163	20.83365581	0.208666667							2.704720228					163	22.22256619	0.208666667							163	26.31619681	0.208666667							4.093630615					163	17.47103066	0.208666667
164	18.09589448	0.209333333								164	20.35788129	0.209333333							2.26198681					164	22.47393347	0.209333333							164	25.90339734	0.209333333							3.429463874					164	18.6066657	0.209333333
165	18.49998103	0.21								165	20.97635644	0.21							2.476375413					165	22.65155157	0.21							165	25.05509242	0.21							2.403540842					165	17.55313161	0.21
166	18.75719537	0.210666667								166	20.72015767	0.210666667							1.962962306					166	21.30177613	0.210666667							166	25.08229613	0.210666667							3.780519996					166	17.23044691	0.210666667
167	19.15861827	0.211333333								167	20.82774032	0.211333333							1.669122046					167	22.49686236	0.211333333							167	24.23855493	0.211333333							1.74169257					167	16.03808575	0.211333333
168	19.05151401	0.212								168	20.35541991	0.212							1.303905902					168	23.03567093	0.212							168	23.7600631	0.212							0.724392168					168	17.31297281	0.212
169	19.66788048	0.212666667								169	20.68019785	0.212666667							1.012317377					169	22.2709823	0.212666667							169	23.28329968	0.212666667							1.012317377					169	17.20939542	0.212666667
170	19.56024428	0.213333333								170	19.48806626	0.213333333							-0.072178023					170	21.797763	0.213333333							170	23.6743916	0.213333333							1.876628603					170	16.45658928	0.213333333
171	18.51636978	0.214								171	18.30022539	0.214							-0.216144394					171	21.68648757	0.214							171	22.11877635	0.214							0.432288789					171	17.14745528	0.214
172	18.48310754	0.214666667								172	18.84270107	0.214666667							0.359593532					172	21.57561191	0.214666667							172	23.08590475	0.214666667							1.510292834					172	17.04473341	0.214666667
173	17.87564662	0.215333333								173	19.23965179	0.215333333							1.364005164					173	21.17797492	0.215333333							173	22.68555957	0.215333333							1.507584655					173	17.87564662	0.215333333
174	17.41368283	0.216								174	18.91856901	0.216							1.504886171					174	21.06840639	0.216							174	22.21498633	0.216							1.14657994					174	18.34527904	0.216
175	17.3110359	0.216666667								175	20.24389735	0.216666667							2.932861453					175	20.95922941	0.216666667							175	21.9606943	0.216666667							1.001464887					175	17.16796948	0.216666667
176	18.27983945	0.217333333								176	20.06498002	0.217333333							1.785140572					176	20.13638565	0.217333333							176	21.49309248	0.217333333							1.356706834					176	17.99421696	0.217333333
177	18.24729442	0.218								177	20.17181375	0.218							1.924519334					177	19.88669978	0.218							177	20.31437074	0.218							0.427670963					177	18.03345894	0.218
178	17.85910599	0.218666667								178	19.2109905	0.218666667							1.351884517					178	18.28601689	0.218666667							178	20.4917232	0.218666667							2.205706317					178	17.5033469	0.218666667
179	18.0404996	0.219333333								179	18.60870431	0.219333333							0.568204712					179	17.68537166	0.219333333							179	19.17690903	0.219333333							1.491537369					179	17.4012693	0.219333333
180	17.93765152	0.22								180	18.6466496	0.22							0.708998084					180	18.22125075	0.22							180	20.20644539	0.22							1.985194635					180	17.01595401	0.22
181	17.62284365	0.220666667								181	19.10910757	0.220666667							1.486263922					181	18.18903943	0.220666667							181	21.16156727	0.220666667							2.972527844					181	17.19819681	0.220666667
182	18.01564262	0.221333333								182	19.21668547	0.221333333							1.201042842					182	18.72213841	0.221333333							182	20.06448041	0.221333333							1.342341999					182	16.53200147	0.221333333
183	16.85550497	0.222								183	18.3365326	0.222							1.481027633					183	18.0544321	0.222							183	20.66386174	0.222							2.609429639					183	16.85550497	0.222
184	17.31867295	0.222666667								184	18.02268404	0.222666667							0.704011095					184	18.72669514	0.222666667							184	21.26113508	0.222666667							2.534439943					184	18.16348626	0.222666667
185	16.44494181	0.223333333								185	18.90465532	0.223333333							2.459713518					185	18.62354521	0.223333333							185	20.23992838	0.223333333							1.616383169					185	17.42882721	0.223333333
186	16.34597094	0.224								186	19.15214621	0.224							2.806175269					186	18.94168307	0.224							186	20.76569699	0.224							1.824013925					186	17.60874982	0.224
187	16.52747299	0.224666667								187	19.53883459	0.224666667							3.011361604					187	19.60886626	0.224666667							187	21.00949956	0.224666667							1.400633304					187	16.59750465	0.224666667
188	16.56852241	0.225333333								188	19.92417252	0.225333333							3.355650108					188	19.92417252	0.225333333							188	21.39226944	0.225333333							1.468096922					188	16.84815992	0.225333333
189	16.9583663	0.226								189	19.47071686	0.226							2.512350563					189	19.74986692	0.226							189	19.88944195	0.226							0.139575031					189	17.30730388	0.226
190	17.62551776	0.226666667								190	19.50650187	0.226666667							1.880984109					190	18.94917324	0.226666667							190	19.85483226	0.226666667							0.905659015					190	17.62551776	0.226666667
191	17.45581068	0.227333333								191	18.98580206	0.227333333							1.529991374					191	19.88988787	0.227333333							191	20.02897799	0.227333333							0.139090125					191	17.03854031	0.227333333
192	16.45359857	0.228								192	19.0917283	0.228							2.638129729					192	19.43885063	0.228							192	19.99424637	0.228							0.555395732					192	16.87014537	0.228
193	16.07859485	0.228666667								193	19.05867924	0.228666667							2.98008439					193	19.12798353	0.228666667							193	18.85076637	0.228666667							-0.277217153					193	15.31624768	0.228666667
194	15.91244077	0.229333333								194	19.5792206	0.229333333							3.666779829					194	18.33389915	0.229333333							194	18.4722682	0.229333333							0.13836905					194	14.94385742	0.229333333
195	15.47059925	0.23								195	19.26918389	0.23							3.798584638					195	18.78572766	0.23							195	18.99292319	0.23							0.207195526					195	15.12527338	0.23
196	15.78868815	0.230666667								196	17.92602148	0.230666667							2.13733333					196	18.89126879	0.230666667							196	19.8565161	0.230666667							0.96524731					196	15.99552686	0.230666667
197	15.00444004	0.231333333								197	19.68472409	0.231333333							4.68028405					197	18.92761932	0.231333333							197	18.99644703	0.231333333							0.068827707					197	16.51864959	0.231333333
198	14.56643173	0.232								198	18.27674925	0.232							3.710317516					198	18.62029716	0.232							198	19.23868342	0.232							0.618386253					198	16.76513841	0.232
199	14.6786592	0.232666667								199	17.69670127	0.232666667							3.018042078					199	18.65698739	0.232666667							199	20.09741656	0.232666667							1.440429173					199	17.14796635	0.232666667
200	15.20135007	0.233333333								200	17.94033206	0.233333333							2.738981994					200	17.52948476	0.233333333							200	20.40541585	0.233333333							2.875931094					200	16.57084106	0.233333333
201	14.35510333	0.234								201	18.45656143	0.234							4.101458094					201	17.29448163	0.234							201	20.64400574	0.234							3.34952411					201	15.72225603	0.234
202	14.7400816	0.234666667								202	17.46972634	0.234666667							2.729644741					202	17.46972634	0.234666667							202	20.06288885	0.234666667							2.593162504					202	16.03666286	0.234666667
203	13.89749973	0.235333333								203	18.12124965	0.235333333							4.223749919					203	18.32562465	0.235333333							203	20.23312461	0.235333333							1.907499963					203	16.34999969	0.235333333
204	14.14592886	0.236								204	16.93430907	0.236							2.788380208					204	18.29449453	0.236							204	20.47079128	0.236							2.176296747					204	15.71014215	0.236
205	13.98615175	0.236666667								205	17.44874272	0.236666667							3.462590967					205	17.65242454	0.236666667							205	20.23239428	0.236666667							2.57996974					205	15.7513942	0.236666667
206	14.43692662	0.237333333								206	16.53807556	0.237333333							2.101148944					206	17.41920254	0.237333333							206	20.13036247	0.237333333							2.711159928					206	15.86028558	0.237333333
207	14.34486222	0.238								207	17.18676888	0.238							2.841906666					207	17.38976222	0.238							207	18.94604444	0.238							1.556282222					207	16.78078222	0.238
208	13.84780682	0.238666667								208	16.48226763	0.238666667							2.63446081					208	16.8875693	0.238666667							208	20.1299826	0.238666667							3.242413305					208	16.95511957	0.238666667
209	13.41986242	0.239333333								209	16.1847587	0.239333333							2.764896277					209	16.1173222	0.239333333							209	19.21940095	0.239333333							3.10207875					209	14.09422737	0.239333333
210	14.40714225	0.24								210	17.23471222	0.24							2.827569974					210	15.75360414	0.24							210	18.64849721	0.24							2.894893069					210	14.47446534	0.24
211	13.84527554	0.240666667								211	16.93693901	0.240666667							3.091663469					211	15.52552742	0.240666667							211	18.10191365	0.240666667							2.576386224					211	14.78621659	0.240666667
212	14.22465623	0.241333333								212	16.17048184	0.241333333							1.945825616					212	16.70726133	0.241333333							212	17.53479636	0.241333333							0.827535032					212	12.81561009	0.241333333
213	13.53100466	0.242								213	16.07644118	0.242							2.54543652					213	16.67930773	0.242							213	18.04133955	0.242							1.362031822					213	13.1960788	0.242
214	13.84276962	0.242666667								214	15.31398185	0.242666667							1.47121223					214	16.18333453	0.242666667							214	17.83287551	0.242666667							1.649540985					214	13.9096429	0.242666667
215	14.42054187	0.243333333								215	15.75577723	0.243333333							1.335235358					215	16.15634784	0.243333333							215	17.0019969	0.243333333							0.84564906					215	12.68473591	0.243333333
216	14.99639039	0.244								216	15.52959538	0.244							0.533204992					216	15.92949913	0.244							216	16.52935474	0.244							0.599855616					216	12.73026918	0.244
217	14.17298793	0.244666667								217	15.70340447	0.244666667							1.530416538					217	15.90302402	0.244666667							217	17.21164106	0.244666667							1.308617039					217	13.50758944	0.244666667
218	14.01661238	0.245333333								218	15.610919	0.245333333							1.594306621					218	16.34164287	0.245333333							218	19.30882464	0.245333333							2.967181768					218	13.81732405	0.245333333
219	13.9933937	0.246								219	16.11561455	0.246							2.122220846					219	16.24825335	0.246							219	15.91665635	0.246							-0.331597007					219	13.39651909	0.246
220	13.9040421	0.246666667								220	16.088963	0.246666667							2.184920901					220	15.16202686	0.246666667							220	16.15517273	0.246666667							0.993145864					220	13.37436431	0.246666667
221	13.68278472	0.247333333								221	16.19460028	0.247333333							2.511815553					221	15.40139537	0.247333333							221	16.85560437	0.247333333							1.454209004					221	14.40988923	0.247333333
222	13.66023112	0.248								222	15.17803457	0.248							1.517803457					222	14.38613712	0.248							222	16.82782094	0.248							2.441683823					222	13.85820548	0.248
223	13.96716603	0.248666667								223	15.6142375	0.248666667							1.647071466					223	14.16481461	0.248666667							223	17.72248898	0.248666667							3.557674367					223	12.32009457	0.248666667
224	13.81267008	0.249333333								224	15.06238785	0.249333333							1.249717769					224	13.54957161	0.249333333							224	17.23295029	0.249333333							3.683378689					224	12.49717769	0.249333333
225	14.44668177	0.25		11.17119005	0.151208876	0.274666667	300			225	15.56301627	0.25		12.9576673	0.161511576	0.274666667	300	15.99182572	1.1163345	1.786477244	0.097732552	1.786477244		225	14.24968156	0.25		13.03782917	0.175617215	0.274666667	300		225	17.6643518	0.25		15.40013914	0.172655135	0.274666667	300	18.11889034	3.414670236	2.362309969	0.126879445	2.362309969		225	13.00201359	0.25
226	13.30851852	0.250666667								226	15.27529465	0.250666667							1.966776135					226	14.09522897	0.250666667							226	18.22545885	0.250666667							4.130229884					226	14.5541434	0.250666667
227	13.02495303	0.251333333								227	15.05396582	0.251333333							2.029012784					227	14.39944557	0.251333333							227	18.19566303	0.251333333							3.796217467					227	13.48311721	0.251333333
228	13.13438439	0.252								228	15.35612105	0.252							2.221736663					228	14.5719787	0.252							228	17.7738933	0.252							3.201914602					228	14.04921713	0.252
229	13.30869781	0.252666667								229	14.80918825	0.252666667							1.50049044					229	15.26585926	0.252666667							229	17.41873684	0.252666667							2.152877588					229	13.30869781	0.252666667
230	12.96138343	0.253333333								230	14.91536083	0.253333333							1.953977402					230	15.04562599	0.253333333							230	17.78119436	0.253333333							2.735568362					230	13.48244407	0.253333333
231	13.1354116	0.254								231	14.30589382	0.254							1.170482222					231	14.76108135	0.254							231	18.59766197	0.254							3.836580616					231	12.74525086	0.254
232	12.91934731	0.254666667								232	15.38635835	0.254666667							2.467011044					232	14.67222358	0.254666667							232	17.78844805	0.254666667							3.116224476					232	12.52981925	0.254666667
233	12.89843133	0.255333333								233	15.42626461	0.255333333							2.527833276					233	14.58365351	0.255333333							233	17.95409788	0.255333333							3.370444368					233	13.48177747	0.255333333
234	13.97767799	0.256								234	14.94835008	0.256							0.970672083					234	14.04238947	0.256							234	18.89574988	0.256							4.853360414					234	13.07171738	0.256
235	12.79219485	0.256666667								235	14.08433574	0.256666667							1.292140894					235	14.6011921	0.256666667							235	18.41300773	0.256666667							3.811815636					235	12.79219485	0.256666667
236	12.77158482	0.257333333								236	14.1906498	0.257333333							1.41906498					236	15.48070888	0.257333333							236	18.38334179	0.257333333							2.902632914					236	11.67503461	0.257333333
237	12.04264993	0.258								237	14.87621462	0.258							2.83356469					237	14.36102104	0.258							237	16.42179536	0.258							2.06077432					237	13.07303709	0.258
238	12.60197182	0.258666667								238	14.65943661	0.258666667							2.057464787					238	15.43098591	0.258666667							238	16.13823943	0.258666667							0.707253521					238	12.4090845	0.258666667
239	12.45338057	0.259333333								239	15.02108791	0.259333333							2.567707335					239	15.53462938	0.259333333							239	15.72720743	0.259333333							0.19257805					239	11.49049032	0.259333333
240	12.30526506	0.26								240	14.67659218	0.26							2.371327121					240	15.18931156	0.26							240	16.27884024	0.26							1.089528677					240	12.62571467	0.26
241	12.47756045	0.260666667								241	13.62933526	0.260666667							1.151774811					241	15.2290225	0.260666667							241	17.46858463	0.260666667							2.239562132					241	13.69332275	0.260666667
242	11.56325445	0.261333333								242	13.09650366	0.261333333							1.533249209					242	15.84357516	0.261333333							242	16.16300208	0.261333333							0.319426919					242	13.16038904	0.261333333
243	11.35348138	0.262								243	14.22374353	0.262							2.870262146					243	15.30806478	0.262							243	15.88211721	0.262							0.574052429					243	12.18266822	0.262
244	11.27173995	0.262666667								244	13.18220435	0.262666667							1.910464398					244	14.71057586	0.262666667							244	15.66580806	0.262666667							0.955232199					244	12.86379361	0.262666667
245	11.50816321	0.263333333								245	13.16126952	0.263333333							1.653106317					245	14.43288977	0.263333333							245	14.81437584	0.263333333							0.381486073					245	12.84336446	0.263333333
246	12.25167831	0.264								246	13.14040109	0.264							0.888722779					246	14.09260407	0.264							246	15.04480704	0.264							0.952202978					246	12.25167831	0.264
247	11.78862494	0.264666667								247	13.43649725	0.264666667							1.647872304					247	13.24635814	0.264666667							247	15.90830571	0.264666667							2.661947568					247	12.7393205	0.264666667
248	11.32703537	0.265333333								248	13.47853929	0.265333333							2.151503924					248	13.09886213	0.265333333							248	15.25036605	0.265333333							2.151503924					248	12.40278733	0.265333333
249	12.19367564	0.266								249	14.78404197	0.266							2.590366328					249	12.63593331	0.266							249	14.15224531	0.266							1.516311997					249	12.50957398	0.266
250	12.17446327	0.266666667								250	13.30990544	0.266666667							1.135442171					250	12.8683446	0.266666667							250	15.64386991	0.266666667							2.775525306					250	11.10210122	0.266666667
251	12.02934957	0.267333333								251	12.21829224	0.267333333							0.188942663					251	13.9817571	0.267333333							251	15.05243219	0.267333333							1.070675093					251	12.78512023	0.267333333
252	12.51351139	0.268								252	13.83403269	0.268							1.320521302					252	13.33097696	0.268							252	15.46896383	0.268							2.13798687					252	13.01656712	0.268
253	12.43110449	0.268666667								253	13.31007147	0.268666667							0.878966984					253	13.37285482	0.268666667							253	14.06347174	0.268666667							0.690616916					253	13.56120489	0.268666667
254	12.91312112	0.269333333								254	13.47728661	0.269333333							0.564165486					254	13.22654639	0.269333333							254	13.41460155	0.269333333							0.188055162					254	13.16386134	0.269333333
255	12.01671539	0.27								255	14.01950129	0.27							2.002785899					255	12.83034717	0.27							255	14.52019777	0.27							1.689850602					255	12.83034717	0.27
256	11.81049105	0.270666667								256	14.68500209	0.270666667							2.874511048					256	12.87281035	0.270666667							256	15.12242769	0.270666667							2.249617342					256	12.56036349	0.270666667
257	11.4177335	0.271333333								257	13.03992515	0.271333333							1.622191645					257	12.10404535	0.271333333							257	15.16125268	0.271333333							3.057207331					257	12.29122131	0.271333333
258	11.52455745	0.272								258	13.45569951	0.272							1.93114206					258	12.20980141	0.272							258	14.88848233	0.272							2.678680921					258	12.20980141	0.272
259	11.07126636	0.272666667								259	12.25303074	0.272666667							1.181764386					259	11.87984199	0.272666667							259	16.23371078	0.272666667							4.353868792					259	12.00423824	0.272666667
260	11.48880456	0.273333333								260	12.79293913	0.273333333							1.304134572					260	12.91714243	0.273333333							260	16.33273297	0.273333333							3.415590545					260	11.24039798	0.273333333
261	10.47892372	0.274								261	12.3390877	0.274							1.860163974					261	12.27708223	0.274							261	15.68738285	0.274							3.41030062					261	11.53301664	0.274
262	10.33890033	0.274666667								262	12.32000698	0.274666667							1.98110665					262	12.75337406	0.274666667							262	15.22975737	0.274666667							2.476383312					262	12.93910281	0.274666667
263	10.13749532	0.275333333								263	12.67186916	0.275333333							2.534373831					263	13.29000911	0.275333333							263	14.15540506	0.275333333							0.865395942					263	12.11554319	0.275333333
264	9.751555179	0.276								264	12.59061555	0.276							2.839060369					264	13.02264647	0.276							264	14.38045795	0.276							1.357811481					264	13.5163961	0.276
265	9.36680313	0.276666667								265	13.55721506	0.276666667							4.190411927					265	13.92695729	0.276666667							265	14.23507581	0.276666667							0.308118524					265	13.24909653	0.276666667
266	9.413936685	0.277333333								266	13.47485055	0.277333333							4.060913864					266	13.41332155	0.277333333							266	15.44377848	0.277333333							2.030456932					266	13.65943754	0.277333333
267	10.25957515	0.278								267	13.02413133	0.278							2.764556178					267	14.06851922	0.278							267	14.92860336	0.278							0.860084144					267	13.76134631	0.278
268	10.48921778	0.278666667								268	11.53200551	0.278666667							1.042787732					268	13.3108787	0.278666667							268	14.29232598	0.278666667							0.981447278					268	12.75881461	0.278666667
269	10.71815779	0.279333333								269	11.57561042	0.279333333							0.857452623					269	13.0455292	0.279333333							269	15.98536676	0.279333333							2.939837566					269	12.55555627	0.279333333
270	10.21256164	0.28								270	11.8025413	0.28							1.589979657					270	13.27021483	0.28							270	14.43212304	0.28							1.161908211					270	12.475225	0.28
271	10.01380669	0.280666667								271	12.27301917	0.280666667							2.259212484					271	12.88361714	0.280666667							271	14.95965023	0.280666667							2.076033094					271	11.6624212	0.280666667
272	9.937590692	0.281333333								272	11.64466149	0.281333333							1.707070794					272	13.16883184	0.281333333							272	15.91233847	0.281333333							2.743506633					272	11.88852874	0.281333333
273	10.04422881	0.282								273	11.20083698	0.282							1.156608166					273	13.0270604	0.282							273	15.58377319	0.282							2.556712789					273	11.32258521	0.282
274	9.785852966	0.282666667								274	11.36617705	0.282666667							1.580324081					274	12.70337435	0.282666667							274	15.31698725	0.282666667							2.613612904					274	11.06226857	0.282666667
275	9.892397801	0.283333333								275	11.5917054	0.283333333							1.699307598					275	12.4413592	0.283333333							275	14.32273547	0.283333333							1.881376269					275	10.19584559	0.283333333
276	9.816827011	0.284								276	11.27117175	0.284							1.454344742					276	13.33149347	0.284							276	15.2706198	0.284							1.939126323					276	9.877424709	0.284
277	10.46755803	0.284666667								277	11.98021093	0.284666667							1.512652895					277	12.88780266	0.284666667							277	14.88450449	0.284666667							1.996701821					277	10.28603969	0.284666667
278	9.605954852	0.285333333								278	12.32462132	0.285333333							2.718666468					278	13.23084348	0.285333333							278	15.04328779	0.285333333							1.812444312					278	10.81425106	0.285333333
279	10.0137475	0.286								279	11.82346091	0.286							1.809713404					279	13.21090785	0.286							279	15.62385905	0.286							2.412951205					279	10.6169853	0.286
280	10.05891497	0.286666667								280	13.25126523	0.286666667							3.192350261					280	12.4080029	0.286666667							280	15.35942107	0.286666667							2.951418166					280	10.42031312	0.286666667
281	9.863376578	0.287333333								281	13.0509312	0.287333333							3.187554626					281	12.50964834	0.287333333							281	15.15592011	0.287333333							2.646271765					281	10.40465944	0.287333333
282	10.20889574	0.288								282	11.46999463	0.288							1.261098886					282	12.31072722	0.288							282	15.0731343	0.288							2.762407083					282	10.26894807	0.288
283	10.37349276	0.288666667								283	12.89191296	0.288666667							2.518420207					283	12.17236433	0.288666667							283	14.99059647	0.288666667							2.818232136					283	10.01371844	0.288666667
284	9.699379489	0.289333333								284	12.87263327	0.289333333							3.173253783					284	11.85479715	0.289333333							284	14.8484328	0.289333333							2.993635645					284	9.699379489	0.289333333
285	9.027279465	0.29								285	12.25557808	0.29							3.228298617					285	11.83709493	0.29							285	13.69037747	0.29							1.853282539					285	11.41861177	0.29
286	9.730149571	0.290666667								286	12.29699884	0.290666667							2.566849273					286	11.52097465	0.290666667							286	15.16231896	0.290666667							3.641344318					286	10.68525628	0.290666667
287	10.07329502	0.291333333								287	11.74224331	0.291333333							1.668948288					287	11.38461154	0.291333333							287	13.88803397	0.291333333							2.503422432					287	10.31171621	0.291333333
288	10.23687018	0.292								288	11.24865386	0.292							1.011783681					288	11.18913717	0.292							288	14.22448821	0.292							3.035351042					288	10.95107042	0.292
289	10.45938806	0.292666667								289	12.53938	0.292666667							2.079991943					289	10.34053138	0.292666667							289	12.95537839	0.292666667							2.614847015					289	10.34053138	0.292666667
290	10.5625658	0.293333333								290	11.45266966	0.293333333							0.890103859					290	10.08784374	0.293333333							290	13.29221763	0.293333333							3.204373893					290	10.147184	0.293333333
291	10.66543813	0.294								291	12.14674898	0.294							1.481310851					291	10.72469056	0.294							291	14.51684634	0.294							3.792155779					291	9.835904052	0.294
292	9.762203614	0.294666667								292	10.94550102	0.294666667							1.183297408					292	10.35385232	0.294666667							292	13.72624993	0.294666667							3.372397612					292	10.23552258	0.294666667
293	9.74779825	0.295333333								293	10.5158066	0.295333333							0.768008347					293	10.3385739	0.295333333							293	14.47400346	0.295333333							4.13542956					293	9.511487989	0.295333333
294	9.733435337	0.296								294	10.38233103	0.296							0.648895689					294	10.44132154	0.296							294	13.92176206	0.296							3.480440514					294	10.02838792	0.296
295	9.954729589	0.296666667								295	10.42595939	0.296666667							0.471229803					295	10.30815194	0.296666667							295	13.48895311	0.296666667							3.18080117					295	10.54376684	0.296666667
296	10.64591113	0.297333333								296	10.99881426	0.297333333							0.352903131					296	10.11655644	0.297333333							296	13.17505024	0.297333333							3.058493806					296	10.58709394	0.297333333
297	10.74775574	0.298								297	11.51125751	0.298							0.763501774					297	11.04141027	0.298							297	13.56683921	0.298							2.525428944					297	10.80648664	0.298
298	9.852339092	0.298666667								298	11.37710586	0.298666667							1.524766764					298	10.84930198	0.298666667							298	13.54696625	0.298666667							2.697664275					298	10.14556347	0.298666667
299	10.48207838	0.299333333								299	11.00911025	0.299333333							0.527031874					299	10.30640109	0.299333333							299	12.35596949	0.299333333							2.049568398					299	9.076660049	0.299333333
300	9.531191779	0.3		8.766114166	0.113073028	0.324666667	300			300	11.34387242	0.3		9.547735478	0.108688401	0.324666667	300	8.916394391	1.812680645	0.781621312	0.090279604	0.781621312		300	10.29134818	0.3		9.843245787	0.127811097	0.324666667	300		300	12.22097596	0.3		11.89365401	0.146071611	0.324666667	300	20.83061089	1.929627783	2.050408228	0.110094395	2.050408228		300	9.238823933	0.3
301	9.926009431	0.300666667								301	12.55348252	0.300666667							2.627473085					301	11.26894012	0.300666667							301	13.37091859	0.300666667							2.101978468					301	9.517291396	0.300666667
302	11.31083258	0.301333333								302	11.54404562	0.301333333							0.233213043					302	11.54404562	0.301333333							302	12.94332388	0.301333333							1.399278257					302	8.395669545	0.301333333
303	9.897141257	0.302								303	11.23616625	0.302							1.339024994					303	11.23616625	0.302							303	11.93478799	0.302							0.698621736					303	8.150586917	0.302
304	9.650234281	0.302666667								304	11.68492223	0.302666667							2.034687951					304	10.63851129	0.302666667							304	12.61506529	0.302666667							1.976554009					304	8.196885745	0.302666667
305	9.694291562	0.303333333								305	11.02943351	0.303333333							1.335141952					305	10.68113561	0.303333333							305	13.06117127	0.303333333							2.380035653					305	8.53329856	0.303333333
306	9.390427649	0.304								306	11.07143013	0.304							1.68100248					306	10.4917741	0.304							306	13.33208864	0.304							2.840314536					306	8.810771621	0.304
307	9.60837855	0.304666667								307	10.88177812	0.304666667							1.273399567					307	11.4027143	0.304666667							307	13.94951344	0.304666667							2.546799134					307	8.798033371	0.304666667
308	9.941296625	0.305333333								308	9.941296625	0.305333333							0					308	10.92386664	0.305333333							308	13.87157669	0.305333333							2.947710046					308	8.322946012	0.305333333
309	9.638390774	0.306								309	11.02354873	0.306							1.385157956					309	11.08126364	0.306							309	13.96700939	0.306							2.885745741					309	7.964658245	0.306
310	9.566884332	0.306666667								310	10.25846633	0.306666667							0.691582					310	11.46873483	0.306666667							310	13.77400816	0.306666667							2.305273333					310	8.702406832	0.306666667
311	9.610681444	0.307333333								311	9.610681444	0.307333333							0					311	10.93430823	0.307333333							311	14.96273758	0.307333333							4.028429348					311	9.035191537	0.307333333
312	10.34394945	0.308								312	11.14847886	0.308							0.804529402					312	11.09101247	0.308							312	14.30913008	0.308							3.218117608					312	8.677424265	0.308
313	9.81266705	0.308666667								313	10.27173919	0.308666667							0.459072143					313	11.53418759	0.308666667							313	13.60001223	0.308666667							2.065824642					313	8.607602676	0.308666667
314	9.569414895	0.309333333								314	10.65815072	0.309333333							1.088735826					314	11.80418843	0.309333333							314	13.75245254	0.309333333							1.94826411					314	9.569414895	0.309333333
315	9.555738018	0.31								315	10.1279379	0.31							0.572199881					315	11.44399763	0.31							315	13.61835718	0.31							2.174359549					315	8.239678291	0.31
316	10.45631337	0.310666667								316	9.770653477	0.310666667							-0.685659893					316	10.51345169	0.310666667							316	13.31322959	0.310666667							2.799777897					316	9.256408558	0.310666667
317	9.927899468	0.311333333								317	9.47144432	0.311333333							-0.456455148					317	10.61258219	0.311333333							317	12.55251657	0.311333333							1.939934379					317	8.957932279	0.311333333
318	9.856795119	0.312								318	9.628892342	0.312							-0.227902777					318	9.742843731	0.312							318	13.047434	0.312							3.304590271					318	8.660305539	0.312
319	9.672103412	0.312666667								319	9.956577042	0.312666667							0.28447363					319	9.956577042	0.312666667							319	13.3702606	0.312666667							3.413683557					319	8.761787797	0.312666667
320	8.976610006	0.313333333								320	9.147051968	0.313333333							0.170441962					320	11.19235551	0.313333333							320	13.23765906	0.313333333							2.045303546					320	7.499446334	0.313333333
321	9.81489163	0.314								321	9.58795772	0.314							-0.226933911					321	10.72262727	0.314							321	13.04869986	0.314							2.326072583					321	7.715752958	0.314
322	9.347777297	0.314666667								322	8.724592143	0.314666667							-0.623185153					322	10.08426884	0.314666667							322	12.0104775	0.314666667							1.926208655					322	8.10140699	0.314666667
323	8.881983095	0.315333333								323	8.938556235	0.315333333							0.056573141					323	9.900299628	0.315333333							323	13.52098063	0.315333333							3.620681007					323	7.693947139	0.315333333
324	8.699969994	0.316								324	9.208409799	0.316							0.508439805					324	10.73372921	0.316							324	13.72787473	0.316							2.994145517					324	8.191530189	0.316
325	9.082606914	0.316666667								325	8.687710962	0.316666667							-0.394895953					325	11.00067297	0.316666667							325	12.80591161	0.316666667							1.805238641					325	8.292815009	0.316666667
326	9.238829703	0.317333333								326	9.351498358	0.317333333							0.112668655					326	10.64718789	0.317333333							326	12.44988637	0.317333333							1.802698479					326	9.013492393	0.317333333
327	9.169592784	0.318								327	8.775806591	0.318							-0.393786193					327	10.91350307	0.318							327	11.86984097	0.318							0.956337898					327	9.507123807	0.318
328	9.269078872	0.318666667								328	9.887017463	0.318666667							0.617938591					328	10.8981897	0.318666667							328	12.02171442	0.318666667							1.123524712					328	8.426435338	0.318666667
329	8.919505986	0.319333333								329	9.59267625	0.319333333							0.673170263					329	10.9951143	0.319333333							329	12.06096721	0.319333333							1.065852917					329	8.526823333	0.319333333
330	8.45887331	0.32								330	8.514892339	0.32							0.056019029					330	10.53157737	0.32							330	11.76399599	0.32							1.232418628					330	8.010721082	0.32
331	8.558935441	0.320666667								331	9.118342986	0.320666667							0.559407545					331	11.07626939	0.320666667							331	10.74062487	0.320666667							-0.335644527					331	8.335172423	0.320666667
332	9.049757225	0.321333333								332	8.938031827	0.321333333							-0.111725398					332	11.11667709	0.321333333							332	10.05528581	0.321333333							-1.06139128					332	8.211816741	0.321333333
333	8.311944267	0.322								333	9.316071762	0.322							1.004127495					333	10.87804787	0.322							333	11.5474662	0.322							0.66941833					333	7.530956215	0.322
334	7.743306276	0.322666667								334	9.470230697	0.322666667							1.726924421					334	10.91861892	0.322666667							334	12.31129991	0.322666667							1.392680985					334	7.799013515	0.322666667
335	8.622624215	0.323333333								335	9.623961221	0.323333333							1.001337006					335	10.95907723	0.323333333							335	11.51537557	0.323333333							0.556298336					335	8.288845214	0.323333333
336	8.943975477	0.324								336	9.943923046	0.324							0.999947569					336	9.999475689	0.324							336	11.27718647	0.324							1.277710782					336	8.777317549	0.324
337	9.486338836	0.324666667								337	9.541814501	0.324666667							0.055475666					337	9.264436173	0.324666667							337	11.09513314	0.324666667							1.830696968					337	8.931582179	0.324666667
338	9.805605606	0.325333333								338	8.808425375	0.325333333							-0.997180231					338	9.030020982	0.325333333							338	12.18775838	0.325333333							3.157737398					338	9.417813294	0.325333333
339	9.183510083	0.326								339	9.238832433	0.326							0.05532235					339	8.962220683	0.326							339	11.61769348	0.326							2.655472795					339	8.408997185	0.326
340	9.281329569	0.326666667								340	9.723297644	0.326666667							0.441968075					340	8.894607504	0.326666667							340	11.10444788	0.326666667							2.209840374					340	9.336575579	0.326666667
341	8.992690306	0.327333333								341	9.489219219	0.327333333							0.496528913					341	8.937520427	0.327333333							341	12.08220354	0.327333333							3.144683113					341	8.937520427	0.327333333
342	8.319187741	0.328								342	10.02710046	0.328							1.707912715					342	9.200691078	0.328							342	12.34104672	0.328							3.140355637					342	8.098811907	0.328
343	8.747901207	0.328666667								343	10.3984486	0.328666667							1.650547398					343	8.802919453	0.328666667							343	12.43412373	0.328666667							3.631204275					343	7.812591015	0.328666667
344	9.450151697	0.329333333								344	9.669922667	0.329333333							0.21977097					344	9.230380727	0.329333333							344	11.48303317	0.329333333							2.252652439					344	8.021640394	0.329333333
345	8.94339357	0.33								345	9.98587503	0.33							1.042481459					345	8.83365868	0.33							345	11.79650072	0.33							2.962842042					345	7.57170744	0.33
346	8.766776658	0.330666667								346	10.19137786	0.330666667							1.424601207					346	8.711984304	0.330666667							346	12.27348732	0.330666667							3.561503017					346	7.670929576	0.330666667
347	8.371772644	0.331333333								347	9.46612201	0.331333333							1.094349365					347	8.590642517	0.331333333							347	11.5453858	0.331333333							2.954743286					347	6.839683533	0.331333333
348	9.343916548	0.332								348	9.289273762	0.332							-0.054642787					348	9.343916548	0.332							348	11.69355638	0.332							2.349639834					348	7.267490649	0.332
349	8.894634364	0.332666667								349	9.876863926	0.332666667							0.982229562					349	9.167475909	0.332666667							349	12.00502798	0.332666667							2.837552067					349	7.639563258	0.332666667
350	7.956128947	0.333333333								350	8.392081218	0.333333333							0.435952271					350	9.536455929	0.333333333							350	11.44374712	0.333333333							1.907291186					350	7.847140879	0.333333333
351	7.618794498	0.334								351	9.360233241	0.334							1.741438743					351	10.01327277	0.334							351	10.44863246	0.334							0.435359686					351	7.618794498	0.334
352	7.717144585	0.334666667								352	9.021450712	0.334666667							1.304306127					352	9.564911598	0.334666667							352	9.999680307	0.334666667							0.434768709					352	7.771490673	0.334666667
353	8.195134941	0.335333333								353	8.792131527	0.335333333							0.596996585					353	8.73785911	0.335333333							353	10.09466953	0.335333333							1.356810421					353	7.760955607	0.335333333
354	8.075642731	0.336								354	9.051223732	0.336							0.975581001					354	8.942825843	0.336							354	10.3519984	0.336							1.409172557					354	7.642051175	0.336
355	8.551855993	0.336666667								355	9.796746422	0.336666667							1.244890429					355	8.605981663	0.336666667							355	9.796746422	0.336666667							1.190764758					355	7.415216905	0.336666667
356	8.107889254	0.337333333								356	8.864625585	0.337333333							0.75673633					356	8.432204825	0.337333333							356	9.729467105	0.337333333							1.297262281					356	7.026837354	0.337333333
357	8.474815455	0.338								357	8.960632901	0.338							0.485817446					357	9.338490915	0.338							357	10.31012581	0.338							0.971634893					357	7.179302264	0.338
358	7.978240999	0.338666667								358	8.463404303	0.338666667							0.485163304					358	9.487637945	0.338666667							358	10.72749972	0.338666667							1.239861777					358	7.70870583	0.338666667
359	8.398189293	0.339333333								359	8.344354746	0.339333333							-0.053834547					359	9.367211135	0.339333333							359	10.60540571	0.339333333							1.238194575					359	8.021347466	0.339333333
360	7.68800238	0.34								360	7.526715616	0.34							-0.161286763					360	8.655722959	0.34							360	10.80621313	0.34							2.150490176					360	7.526715616	0.34
361	7.248171053	0.340666667								361	8.107213549	0.340666667							0.859042495					361	8.912565888	0.340666667							361	10.57696072	0.340666667							1.664394834					361	7.355551365	0.340666667
362	7.345700335	0.341333333								362	8.471683598	0.341333333							1.125983263					362	9.115102605	0.341333333							362	10.77726837	0.341333333							1.662165769					362	6.809517829	0.341333333
363	7.282329117	0.342								363	9.370644085	0.342							2.088314967					363	9.584830235	0.342							363	10.86994714	0.342							1.285116903					363	6.586224128	0.342
364	8.074727448	0.342666667								364	9.411602853	0.342666667							1.336875405					364	8.769902658	0.342666667							364	10.96237832	0.342666667							2.192475665					364	7.433027253	0.342666667
365	7.957149154	0.343333333								365	9.559259722	0.343333333							1.602110568					365	8.277571268	0.343333333							365	10.30691132	0.343333333							2.029340053					365	7.262901241	0.343333333
366	8.053214299	0.344								366	9.1198652	0.344							1.066650901					366	8.639872295	0.344							366	10.39984628	0.344							1.759973986					366	7.413223759	0.344
367	7.722931093	0.344666667								367	9.587086874	0.344666667							1.864155781					367	8.734901374	0.344666667							367	10.70558034	0.344666667							1.970678969					367	6.764222405	0.344666667
368	7.180762183	0.345333333								368	8.404151296	0.345333333							1.223389113					368	8.510532958	0.345333333							368	10.53178454	0.345333333							2.021251578					368	6.702044705	0.345333333
369	6.79939277	0.346								369	8.817962498	0.346							2.018569729					369	8.39300045	0.346							369	11.04901325	0.346							2.656012801					369	7.33059533	0.346
370	7.002582586	0.346666667								370	8.965427704	0.346666667							1.962845119					370	7.957480211	0.346666667							370	10.98132269	0.346666667							3.02384248					370	8.169679683	0.346666667
371	6.410539637	0.347333333								371	8.476746627	0.347333333							2.06620699					371	8.105888962	0.347333333							371	10.91381128	0.347333333							2.80792232					371	7.84099063	0.347333333
372	7.248622094	0.348								372	8.730092303	0.348							1.481470209					372	8.14808615	0.348							372	10.89938797	0.348							2.751301817					372	8.835911604	0.348
373	7.291895028	0.348666667								373	7.873133037	0.348666667							0.581238009					373	8.24301177	0.348666667							373	10.77932308	0.348666667							2.536311314					373	8.507210866	0.348666667
374	7.44059423	0.349333333								374	8.86538887	0.349333333							1.42479464					374	7.968295949	0.349333333							374	10.76511506	0.349333333							2.796819108					374	8.073836293	0.349333333
375	7.061894874	0.35		7.177849588	0.088348516	0.374666667	300			375	8.853718946	0.35		7.652414387	0.06846774	0.374666667	300	6.611517739	1.791824072	0.474564799	0.112920774	0.474564799		375	7.219996998	0.35		7.478887551	0.090667661	0.374666667	300		375	9.433426734	0.35		8.838827824	0.103521112	0.374666667	300	18.18372404	2.213429737	1.359940273	0.074941537	1.359940273		375	8.274011158	0.35
376	7.2631369	0.350666667								376	7.789451168	0.350666667							0.526314268					376	7.526294034	0.350666667							376	8.736816851	0.350666667							1.210522817					376	7.421031181	0.350666667
377	7.46385051	0.351333333								377	7.936911457	0.351333333							0.473060948					377	7.411288182	0.351333333							377	9.093282663	0.351333333							1.681994481					377	7.411288182	0.351333333
378	6.509182772	0.352								378	7.559050961	0.352							1.049868189					378	7.086610276	0.352							378	8.66141256	0.352							1.574802284					378	8.031491646	0.352
379	7.444303405	0.352666667								379	8.073399467	0.352666667							0.629096062					379	7.129755373	0.352666667							379	9.226742248	0.352666667							2.096986875					379	7.077330702	0.352666667
380	7.382212082	0.353333333								380	7.853417108	0.353333333							0.471205026					380	7.853417108	0.353333333							380	8.952895503	0.353333333							1.099478395					380	7.172787626	0.353333333
381	7.843160299	0.354								381	7.477146151	0.354							-0.366014147					381	8.83662727	0.354							381	9.72551877	0.354							0.888891501					381	8.366037652	0.354
382	7.467393501	0.354666667								382	8.250686525	0.354666667							0.783293025					382	9.190638155	0.354666667							382	10.39168746	0.354666667							1.201049304					382	7.571832571	0.354666667
383	7.770575332	0.355333333								383	7.144757185	0.355333333							-0.625818148					383	8.292090455	0.355333333							383	10.43030246	0.355333333							2.138212004					383	7.092605672	0.355333333
384	7.604215325	0.356								384	7.395880658	0.356							-0.208334666					384	7.656298991	0.356							384	10.26048232	0.356							2.60418333					384	8.281302991	0.356
385	7.594335593	0.356666667								385	7.802399582	0.356666667							0.208063989					385	7.802399582	0.356666667							385	9.570943488	0.356666667							1.768543905					385	7.750383585	0.356666667
386	7.636430005	0.357333333								386	8.259812046	0.357333333							0.623382041					386	8.311760549	0.357333333							386	9.818267149	0.357333333							1.5065066					386	7.272790481	0.357333333
387	8.197227163	0.358								387	7.834058871	0.358							-0.363168292					387	9.234850855	0.358							387	10.68752402	0.358							1.452673168					387	7.36712821	0.358
388	8.756572755	0.358666667								388	8.031176195	0.358666667							-0.72539656					388	8.912014875	0.358666667							388	10.20736587	0.358666667							1.295350999					388	7.616663876	0.358666667
389	8.693507581	0.359333333								389	8.74525465	0.359333333							0.051747069					389	9.107484133	0.359333333							389	10.45290793	0.359333333							1.345423792					389	7.348083789	0.359333333
390	8.578924953	0.36								390	8.37220387	0.36							-0.206721083					390	8.837326307	0.36							390	9.715890911	0.36							0.878564604					390	6.873476017	0.36
391	8.309796829	0.360666667								391	8.000114959	0.360666667							-0.309681869					391	8.258183184	0.360666667							391	9.961433465	0.360666667							1.703250282					391	7.48397851	0.360666667
392	8.659928014	0.361333333								392	8.556833633	0.361333333							-0.103094381					392	7.474342631	0.361333333							392	9.639324635	0.361333333							2.164982004					392	7.577437013	0.361333333
393	8.185464234	0.362								393	7.670655162	0.362							-0.514809071					393	7.773616977	0.362							393	9.31804419	0.362							1.544427214					393	7.310288812	0.362
394	7.455145122	0.362666667								394	7.455145122	0.362666667							0					394	7.249485946	0.362666667							394	9.871640437	0.362666667							2.622154491					394	7.660804298	0.362666667
395	7.907722954	0.363333333								395	7.548281001	0.363333333							-0.359441952					395	7.137490198	0.363333333							395	9.088746512	0.363333333							1.951256313					395	6.778048246	0.363333333
396	7.948876732	0.364								396	7.692461354	0.364							-0.256415378					396	7.02578137	0.364							396	9.077104397	0.364							2.051323028					396	6.820649067	0.364
397	7.682620399	0.364666667								397	7.528967991	0.364666667							-0.153652408					397	7.272880644	0.364666667							397	8.604534847	0.364666667							1.331654202					397	7.477750522	0.364666667
398	7.058980224	0.365333333								398	7.979716775	0.365333333							0.920736551					398	7.110132254	0.365333333							398	9.360821601	0.365333333							2.250689347					398	8.542389111	0.365333333
399	6.845625691	0.366								399	7.152146245	0.366							0.306520553					399	7.458666798	0.366							399	9.757570948	0.366							2.29890415					399	7.663013834	0.366
400	7.092009842	0.366666667								400	8.316529527	0.366666667							1.224519685					400	7.040988189	0.366666667							400	9.541049212	0.366666667							2.500061024					400	7.296096456	0.366666667
401	6.420545954	0.367333333								401	7.592550374	0.367333333							1.17200442					401	7.592550374	0.367333333							401	8.509771225	0.367333333							0.917220851					401	7.235853377	0.367333333
402	6.514168243	0.368								402	7.786466728	0.368							1.272298485					402	7.68468285	0.368							402	9.31322491	0.368							1.628542061					402	7.582898971	0.368
403	6.861689462	0.368666667								403	8.234027355	0.368666667							1.372337892					403	8.284854684	0.368666667							403	9.199746612	0.368666667							0.914891928					403	7.420790085	0.368666667
404	7.005277873	0.369333333								404	7.969772653	0.369333333							0.96449478					404	8.071298419	0.369333333							404	9.137318965	0.369333333							1.066020546					404	6.649937691	0.369333333
405	7.097804022	0.37								405	8.111776025	0.37							1.013972003					405	8.669460626	0.37							405	8.922953627	0.37							0.253493001					405	6.793612421	0.37
406	6.63311685	0.370666667								406	8.455958122	0.370666667							1.822841272					406	8.405323642	0.370666667							406	8.759765	0.370666667							0.354441358					406	7.038192688	0.370666667
407	7.231584556	0.371333333								407	8.141853941	0.371333333							0.910269385					407	8.445277069	0.371333333							407	10.4175274	0.371333333							1.972250333					407	7.029302471	0.371333333
408	7.373981754	0.372								408	8.384116241	0.372							1.010134487					408	8.737663312	0.372							408	9.747797799	0.372							1.010134487					408	7.020434684	0.372
409	7.415133948	0.372666667								409	8.726654238	0.372666667							1.31152029					409	8.575324974	0.372666667							409	9.180642031	0.372666667							0.605317057					409	6.658487627	0.372666667
410	7.40580296	0.373333333								410	8.463774812	0.373333333							1.057971851					410	7.90959908	0.373333333							410	9.42098744	0.373333333							1.511388359					410	6.700488393	0.373333333
411	6.692067291	0.374								411	8.000290972	0.374							1.308223681					411	8.402821335	0.374							411	9.962626493	0.374							1.559805158					411	6.641750996	0.374
412	7.186198708	0.374666667								412	7.8394895	0.374666667							0.653290792					412	7.789236362	0.374666667							412	9.497843048	0.374666667							1.708606686					412	6.532907916	0.374666667
413	6.725478568	0.375333333								413	8.632703834	0.375333333							1.907225266					413	8.231182725	0.375333333							413	9.084415081	0.375333333							0.853232356					413	6.574908153	0.375333333
414	6.967694294	0.376								414	8.421385909	0.376							1.453691615					414	7.569221859	0.376							414	8.321131315	0.376							0.751909456					414	6.215784838	0.376
415	6.408270433	0.376666667								415	7.309433462	0.376666667							0.90116303					415	6.90891656	0.376666667							415	8.811371845	0.376666667							1.902455285					415	6.808787335	0.376666667
416	6.450268966	0.377333333								416	8.200341941	0.377333333							1.750072975					416	7.250302326	0.377333333							416	8.800366961	0.377333333							1.550064635					416	6.600275221	0.377333333
417	6.44222301	0.378								417	7.490956988	0.378							1.048733978					417	7.490956988	0.378							417	8.43981154	0.378							0.948854552					417	6.542102436	0.378
418	6.284564611	0.378666667								418	7.731012021	0.378666667							1.44644741					418	7.182359555	0.378666667							418	8.678684462	0.378666667							1.496324907					418	6.883094574	0.378666667
419	6.326560295	0.379333333								419	7.422499874	0.379333333							1.095939579					419	6.675268343	0.379333333							419	8.020285098	0.379333333							1.345016756					419	7.472315309	0.379333333
420	6.467958657	0.38								420	6.965493938	0.38							0.497535281					420	7.71179686	0.38							420	9.154649176	0.38							1.442852316					420	7.065000994	0.38
421	7.254999083	0.380666667								421	7.254999083	0.380666667							0					421	7.10592376	0.380666667							421	7.950683927	0.380666667							0.844760167					421	6.360547142	0.380666667
422	6.898594195	0.381333333								422	7.146745065	0.381333333							0.24815087					422	6.749703672	0.381333333							422	8.139348546	0.381333333							1.389644874					422	6.650443324	0.381333333
423	7.137896561	0.382								423	7.435308918	0.382							0.297412357					423	6.493503122	0.382							423	8.575389619	0.382							2.081886497					423	6.344796943	0.382
424	7.178577371	0.382666667								424	7.129069941	0.382666667							-0.04950743					424	7.129069941	0.382666667							424	7.871681393	0.382666667							0.742611452					424	6.485473349	0.382666667
425	8.257529692	0.383333333								425	6.971926267	0.383333333							-1.285603425					425	7.416942837	0.383333333							425	8.05974455	0.383333333							0.642801713					425	6.230231983	0.383333333
426	8.099187866	0.384								426	6.864555569	0.384							-1.234632297					426	7.111482029	0.384							426	8.049802574	0.384							0.938320545					426	6.61762911	0.384
427	7.546640611	0.384666667								427	6.856098333	0.384666667							-0.690542278					427	6.461502746	0.384666667							427	8.582454029	0.384666667							2.120951283					427	6.708124988	0.384666667
428	8.029992024	0.385333333								428	5.714595551	0.385333333							-2.315396473					428	6.059441834	0.385333333							428	8.768948345	0.385333333							2.709506511					428	6.84766191	0.385333333
429	7.331278326	0.386								429	6.347214121	0.386							-0.984064205					429	6.298010911	0.386							429	8.216936111	0.386							1.918925199					429	6.05199486	0.386
430	7.862850299	0.386666667								430	7.371422156	0.386666667							-0.491428144					430	5.749709281	0.386666667							430	7.813707485	0.386666667							2.063998204					430	5.84799491	0.386666667
431	7.804128087	0.387333333								431	6.773394189	0.387333333							-1.030733898					431	6.380733656	0.387333333							431	8.393118886	0.387333333							2.01238523					431	6.18440339	0.387333333
432	7.990662014	0.388								432	6.323898158	0.388							-1.666763856					432	6.421943091	0.388							432	8.088706947	0.388							1.666763856					432	6.667055423	0.388
433	7.73607707	0.388666667								433	7.344376966	0.388666667							-0.391700105					433	6.609939269	0.388666667							433	7.980889636	0.388666667							1.370950367					433	6.707864295	0.388666667
434	7.7266276	0.389333333								434	7.433211362	0.389333333							-0.293416238					434	6.846378886	0.389333333							434	8.313460076	0.389333333							1.46708119					434	7.335405949	0.389333333
435	7.326456822	0.39								435	7.033398549	0.39							-0.293058273					435	7.472985958	0.39							435	8.352160777	0.39							0.879174819					435	6.496125049	0.39
436	7.512663624	0.390666667								436	7.024828323	0.390666667							-0.4878353					436	7.463880094	0.390666667							436	8.927385994	0.390666667							1.463505901					436	5.951590663	0.390666667
437	6.723934002	0.391333333								437	7.065003118	0.391333333							0.341069116					437	7.454796393	0.391333333							437	9.013969495	0.391333333							1.559173102					437	5.798174972	0.391333333
438	6.715760778	0.392								438	7.20241011	0.392							0.486649332					438	7.299739976	0.392							438	8.370368506	0.392							1.07062853					438	5.985786781	0.392
439	6.65900155	0.392666667								439	7.631118564	0.392666667							0.972117015					439	7.679724415	0.392666667							439	8.262994624	0.392666667							0.583270209					439	5.97851964	0.392666667
440	6.50528615	0.393333333								440	7.233489823	0.393333333							0.728203674					440	7.476224381	0.393333333							440	7.524771293	0.393333333							0.048546912					440	5.922723211	0.393333333
441	6.448919318	0.394								441	7.564145967	0.394							1.115226649					441	7.321705391	0.394							441	6.982288585	0.394							-0.339416806					441	5.333692669	0.394
442	6.63483616	0.394666667								442	6.973842387	0.394666667							0.339006227					442	7.506566458	0.394666667							442	7.748713764	0.394666667							0.242147305					442	5.714676401	0.394666667
443	6.23985237	0.395333333								443	7.400755137	0.395333333							1.160902767					443	6.965416599	0.395333333							443	7.932835571	0.395333333							0.967418972					443	5.659400987	0.395333333
444	6.280635063	0.396								444	7.778324963	0.396							1.4976899					444	6.570510527	0.396							444	7.585074653	0.396							1.014564126					444	5.942447021	0.396
445	5.500995549	0.396666667								445	7.768949854	0.396666667							2.267954305					445	6.852117262	0.396666667							445	7.431169425	0.396666667							0.579052163					445	6.224810752	0.396666667
446	5.397980742	0.397333333								446	8.0005786	0.397333333							2.602597858					446	6.699279671	0.397333333							446	6.940260954	0.397333333							0.240981283					446	6.747475928	0.397333333
447	6.06542656	0.398								447	7.702128965	0.398							1.636702405					447	6.498671314	0.398							447	7.124469292	0.398							0.625797978					447	6.354256396	0.398
448	5.961981333	0.398666667								448	7.69287914	0.398666667							1.730897806					448	6.635108258	0.398666667							448	7.500557161	0.398666667							0.865448903					448	6.875510731	0.398666667
449	5.186464766	0.399333333								449	7.731674327	0.399333333							2.545209561					449	6.387035314	0.399333333							449	7.443537396	0.399333333							1.056502082					449	7.107377643	0.399333333
450	4.652632876	0.4		5.565935232	0.064949964	0.424666667	300			450	7.866307131	0.4		6.231272656	0.096671138	0.424666667	300	11.95373997	3.213674255	0.665337425	0.099994622	0.665337425		450	6.187522073	0.4		5.89634877	0.084133553	0.424666667	300		450	7.482584832	0.4		7.102043298	0.071055219	0.424666667	300	20.44815488	1.295062759	1.205694529	0.094152304	1.205694529		450	6.475313797	0.4
451	5.365683742	0.400666667								451	7.425723036	0.400666667							2.060039294					451	6.89873624	0.400666667							451	7.952709832	0.400666667							1.053973592					451	5.892670538	0.400666667
452	5.64637445	0.401333333								452	7.70395158	0.401333333							2.05757713					452	6.603387068	0.401333333							452	7.608250318	0.401333333							1.00486325					452	5.885627604	0.401333333
453	5.687427454	0.402								453	7.025645678	0.402							1.338218224					453	6.595504106	0.402							453	7.885928822	0.402							1.290424716					453	6.117569026	0.402
454	4.869125174	0.402666667								454	7.112741676	0.402666667							2.243616502					454	6.778586027	0.402666667							454	8.162945145	0.402666667							1.384359118					454	6.205747771	0.402666667
455	5.673880772	0.403333333								455	7.199630224	0.403333333							1.525749451					455	6.961231872	0.403333333							455	7.628747257	0.403333333							0.667515385					455	6.246036817	0.403333333
456	5.381393875	0.404								456	6.66721365	0.404							1.285819775					456	7.048197288	0.404							456	7.619672743	0.404							0.571475456					456	6.286230013	0.404
457	5.565265723	0.404666667								457	7.230088803	0.404666667							1.66482308					457	6.42146045	0.404666667							457	7.753318914	0.404666667							1.331858464					457	6.516593197	0.404666667
458	6.128780589	0.405333333								458	7.031469203	0.405333333							0.902688614					458	6.651389787	0.405333333							458	8.029177671	0.405333333							1.377787884					458	6.651389787	0.405333333
459	5.836794547	0.406								459	7.545124659	0.406							1.708330111					459	6.596052375	0.406							459	7.78239273	0.406							1.186340355					459	5.884248161	0.406
460	5.924679337	0.406666667								460	7.109615205	0.406666667							1.184935867					460	6.25646138	0.406666667							460	6.777833162	0.406666667							0.521371782					460	5.308512686	0.406666667
461	6.107039059	0.407333333								461	6.675135715	0.407333333							0.568096657					461	6.864501268	0.407333333							461	6.769818492	0.407333333							-0.094682776					461	4.923504357	0.407333333
462	6.005255173	0.408								462	6.430824437	0.408							0.425569264					462	6.856393701	0.408							462	7.045535596	0.408							0.189141895					462	5.343258539	0.408
463	5.950941125	0.408666667								463	6.612156806	0.408666667							0.661215681					463	6.139859891	0.408666667							463	7.320602178	0.408666667							1.180742287					463	5.195266062	0.408666667
464	6.462843562	0.409333333								464	6.415669521	0.409333333							-0.047174041					464	6.651539724	0.409333333							464	6.887409927	0.409333333							0.235870203					464	5.283492547	0.409333333
465	6.031170652	0.41								465	6.5965929	0.41							0.565422249					465	6.54947438	0.41							465	7.25625219	0.41							0.706777811					465	4.806089113	0.41
466	6.682964654	0.410666667								466	7.671290413	0.410666667							0.988325759					466	6.447648997	0.410666667							466	7.57716415	0.410666667							1.129515153					466	4.423934348	0.410666667
467	6.769133581	0.411333333								467	7.474251662	0.411333333							0.705118081					467	6.205039116	0.411333333							467	7.239212302	0.411333333							1.034173186					467	4.747795081	0.411333333
468	7.183769591	0.412								468	6.667289424	0.412							-0.516480167					468	6.197762	0.412							468	6.808147651	0.412							0.610385651					468	4.976990697	0.412
469	6.659479352	0.412666667								469	6.893968062	0.412666667							0.23448871					469	6.518786126	0.412666667							469	7.785025158	0.412666667							1.266239032					469	5.205649353	0.412666667
470	6.136415985	0.413333333								470	6.464316076	0.413333333							0.327900091					470	6.839059037	0.413333333							470	7.307487738	0.413333333							0.468428701					470	5.199558583	0.413333333
471	6.222820833	0.414								471	6.643913972	0.414							0.421093139					471	6.690702099	0.414							471	7.158583364	0.414							0.467881266					471	5.520998935	0.414
472	5.280886723	0.414666667								472	6.402490982	0.414666667							1.12160426					472	6.495958004	0.414666667							472	7.664295774	0.414666667							1.16833777					472	5.654754809	0.414666667
473	5.694840737	0.415333333								473	6.815137275	0.415333333							1.120296538					473	6.768458253	0.415333333							473	7.188569454	0.415333333							0.420111202					473	5.974914871	0.415333333
474	5.967956602	0.416								474	7.273447109	0.416							1.305490507					474	7.180197787	0.416							474	7.32007177	0.416							0.139873983					474	5.36183601	0.416
475	5.728162392	0.416666667								475	6.519859633	0.416666667							0.791697241					475	7.078704744	0.416666667							475	7.870401986	0.416666667							0.791697241					475	5.076176429	0.416666667
476	5.674990671	0.417333333								476	7.07048018	0.417333333							1.395489509					476	6.698349644	0.417333333							476	7.582159666	0.417333333							0.883810022					476	4.698148014	0.417333333
477	5.900716365	0.418								477	6.551189035	0.418							0.65047267					477	5.947178699	0.418							477	7.991521376	0.418							2.044342678					477	4.971469693	0.418
478	5.801059419	0.418666667								478	6.775637401	0.418666667							0.974577982					478	6.729228926	0.418666667							478	7.37894758	0.418666667							0.649718655					478	4.68725601	0.418666667
479	5.423504794	0.419333333								479	6.906856533	0.419333333							1.483351739					479	6.628728082	0.419333333							479	6.953211275	0.419333333							0.324483193					479	4.681828925	0.419333333
480	5.185726851	0.42								480	7.130374421	0.42							1.944647569					480	5.324630249	0.42							480	8.01009594	0.42							2.685465691					480	4.306005332	0.42
481	5.364727078	0.420666667								481	6.6596612	0.420666667							1.294934122					481	5.642212961	0.420666667							481	8.139585912	0.420666667							2.49737295					481	4.763507664	0.420666667
482	5.358537092	0.421333333								482	6.605782794	0.421333333							1.247245702					482	5.774285659	0.421333333							482	7.160114218	0.421333333							1.385828558					482	4.758011383	0.421333333
483	4.89095091	0.422								483	6.505887532	0.422							1.614936621					483	5.444643466	0.422							483	6.828874856	0.422							1.38423139					483	4.152694169	0.422
484	5.069672294	0.422666667								484	6.959277422	0.422666667							1.889605128					484	5.807079173	0.422666667							484	7.235805002	0.422666667							1.428725828					484	4.747056785	0.422666667
485	5.109877865	0.423333333								485	6.67506568	0.423333333							1.565187815					485	5.938506708	0.423333333							485	7.273519844	0.423333333							1.335013136					485	4.327283958	0.423333333
486	5.747757904	0.424								486	5.609811714	0.424							-0.13794619					486	5.747757904	0.424							486	6.713381232	0.424							0.965623328					486	4.41427807	0.424
487	6.108598502	0.424666667								487	5.83302263	0.424666667							-0.275575872					487	5.878951942	0.424666667							487	7.256831304	0.424666667							1.377879361					487	4.501072581	0.424666667
488	5.688708538	0.425333333								488	5.872215265	0.425333333							0.183506727					488	5.872215265	0.425333333							488	7.019132309	0.425333333							1.146917044					488	3.991271313	0.425333333
489	5.682197322	0.426								489	5.911318182	0.426							0.22912086					489	5.773845666	0.426							489	7.423515857	0.426							1.64967019					489	3.7575821	0.426
490	5.813016341	0.426666667								490	5.858788123	0.426666667							0.045771782					490	4.943352479	0.426666667							490	7.506572283	0.426666667							2.563219804					490	3.982145053	0.426666667
491	5.989256089	0.427333333								491	5.760658528	0.427333333							-0.228597561					491	4.983426822	0.427333333							491	7.315121941	0.427333333							2.331695119					491	3.840439019	0.427333333
492	6.073759051	0.428								492	5.754087522	0.428							-0.319671529					492	5.525750716	0.428							492	7.169775722	0.428							1.644025006					492	3.973060432	0.428
493	5.838762149	0.428666667								493	5.245762868	0.428666667							-0.592999281					493	5.10891688	0.428666667							493	7.389683345	0.428666667							2.280766464					493	4.196610295	0.428666667
494	5.649863549	0.429333333								494	5.330919639	0.429333333							-0.31894391					494	4.738595235	0.429333333							494	6.652258695	0.429333333							1.91366346					494	4.191834246	0.429333333
495	5.825487383	0.43								495	5.825487383	0.43							0					495	4.915254979	0.43							495	6.735719787	0.43							1.820464807					495	4.005022576	0.43
496	5.727952725	0.430666667								496	5.273353303	0.430666667							-0.454599423					496	4.591454169	0.430666667							496	7.273590762	0.430666667							2.682136594					496	3.364035728	0.430666667
497	6.175539895	0.431333333								497	5.993906368	0.431333333							-0.181633526					497	4.631654921	0.431333333							497	7.310749434	0.431333333							2.679094513					497	3.950529197	0.431333333
498	6.16854353	0.432								498	5.397475588	0.432							-0.771067941					498	5.216047838	0.432							498	7.166396159	0.432							1.950348322					498	4.17283827	0.432
499	6.025646168	0.432666667								499	5.391367624	0.432666667							-0.634278544					499	4.847700301	0.432666667							499	7.112980815	0.432666667							2.265280514					499	4.485255419	0.432666667
500	5.656799862	0.433333333								500	5.521036665	0.433333333							-0.135763197					500	4.93272948	0.433333333							500	7.195449425	0.433333333							2.262719945					500	4.434931092	0.433333333
501	5.831226106	0.434								501	6.509275653	0.434							0.678049547					501	5.062769953	0.434							501	6.961308685	0.434							1.898538732					501	4.068297283	0.434
502	5.237669428	0.434666667								502	6.411629816	0.434666667							1.173960389					502	5.598888009	0.434666667							502	6.005258913	0.434666667							0.406370904					502	4.60553691	0.434666667
503	5.006261729	0.435333333								503	5.908290869	0.435333333							0.90202914					503	5.953392326	0.435333333							503	6.133798154	0.435333333							0.180405828					503	4.735652987	0.435333333
504	4.955577644	0.436								504	6.171946702	0.436							1.216369058					504	5.54123682	0.436							504	5.721439644	0.436							0.180202823					504	4.730324115	0.436
505	5.17500791	0.436666667								505	6.165009424	0.436666667							0.990001513					505	5.895009011	0.436666667							505	5.535008461	0.436666667							-0.36000055					505	4.680007154	0.436666667
506	4.944449996	0.437333333								506	5.708592268	0.437333333							0.764142272					506	6.113138177	0.437333333							506	5.034349087	0.437333333							-1.07878909					506	4.450004997	0.437333333
507	5.836887599	0.438								507	6.420576359	0.438							0.58368876					507	6.645072036	0.438							507	5.836887599	0.438							-0.808184437					507	4.849106621	0.438
508	4.753976857	0.438666667								508	6.547930388	0.438666667							1.793953531					508	6.189139682	0.438666667							508	6.144290843	0.438666667							-0.044848838					508	4.709128019	0.438666667
509	4.479865373	0.439333333								509	5.958220946	0.439333333							1.478355573					509	6.137415561	0.439333333							509	6.585402098	0.439333333							0.447986537					509	4.793455949	0.439333333
510	5.101338277	0.44								510	6.085807067	0.44							0.98446879					510	6.17530423	0.44							510	6.936030113	0.44							0.760725883					510	4.922343951	0.44
511	4.693355187	0.440666667								511	5.989615191	0.440666667							1.296260004					511	5.855519328	0.440666667							511	6.615395882	0.440666667							0.759876554					511	4.827451049	0.440666667
512	5.357852606	0.441333333								512	5.670394008	0.441333333							0.312541402					512	5.715042779	0.441333333							512	7.277749789	0.441333333							1.56270701					512	4.777418573	0.441333333
513	5.262685972	0.442								513	5.574879208	0.442							0.312193236					513	5.218086939	0.442							513	6.868251184	0.442							1.650164246					513	4.01391303	0.442
514	5.212280537	0.442666667								514	5.256829944	0.442666667							0.044549406					514	4.989533506	0.442666667							514	6.682410945	0.442666667							1.69287744					514	4.633138256	0.442666667
515	5.028487487	0.443333333								515	5.562486158	0.443333333							0.533998671					515	5.161987155	0.443333333							515	6.719483279	0.443333333							1.557496124					515	4.583488594	0.443333333
516	4.400597736	0.444								516	4.756201594	0.444							0.355603857					516	4.756201594	0.444							516	6.578671363	0.444							1.82246977					516	4.400597736	0.444
517	4.884130316	0.444666667								517	5.683351641	0.444666667							0.799221324					517	5.594549271	0.444666667							517	7.592602582	0.444666667							1.998053311					517	4.839729131	0.444666667
518	4.656959625	0.445333333								518	5.588351549	0.445333333							0.931391925					518	5.322239571	0.445333333							518	7.362431406	0.445333333							2.040191836					518	4.923071603	0.445333333
519	4.873320872	0.446								519	5.139138374	0.446							0.265817502					519	5.227744208	0.446							519	7.265678391	0.446							2.037934183					519	4.917623789	0.446
520	5.797266941	0.446666667								520	4.513902504	0.446666667							-1.283364437					520	5.044949857	0.446666667							520	7.213393217	0.446666667							2.16844336					520	4.690918288	0.446666667
521	5.039379502	0.447333333								521	4.597328669	0.447333333							-0.442050834					521	5.039379502	0.447333333							521	6.630762503	0.447333333							1.591383001					521	4.553123585	0.447333333
522	4.989665106	0.448								522	4.592258151	0.448							-0.397406955					522	5.033821435	0.448							522	6.579292928	0.448							1.545471493					522	5.69616636	0.448
523	5.116490976	0.448666667								523	4.146121997	0.448666667							-0.970368978					523	4.940060252	0.448666667							523	6.527936762	0.448666667							1.58787651					523	4.940060252	0.448666667
524	5.243037701	0.449333333								524	4.494032315	0.449333333							-0.749005386					524	4.890564578	0.449333333							524	6.168279649	0.449333333							1.27771507					524	4.538091456	0.449333333
525	5.457327617	0.45		4.739479115	0.079595124	0.474666667	300			525	4.621124192	0.45		4.949391656	0.051786146	0.474666667	300	4.429021334	-0.836203425	0.209912541	0.090411842	0.209912541		525	4.885188431	0.45		4.95577442	0.053367257	0.474666667	300		525	5.765402563	0.45		5.513633781	0.087232381	0.474666667	300	11.25675452	0.880214132	0.557859361	0.075657863	0.557859361		525	4.225027833	0.45
526	4.923786471	0.450666667								526	4.660012195	0.450666667							-0.263774275					526	4.96774885	0.450666667							526	6.110770709	0.450666667							1.143021859					526	4.176426024	0.450666667
527	4.742729046	0.451333333								527	5.225784782	0.451333333							0.483055736					527	5.181870624	0.451333333							527	5.181870624	0.451333333							0					527	4.127930836	0.451333333
528	5.35165714	0.452								528	4.73753255	0.452							-0.61412459					528	5.044594845	0.452							528	5.790317561	0.452							0.745722716					528	4.167274003	0.452
529	5.915434287	0.452666667								529	4.513257271	0.452666667							-1.402177016					529	4.951437588	0.452666667							529	6.00307035	0.452666667							1.051632762					529	3.680714667	0.452666667
530	6.084047563	0.453333333								530	4.464552888	0.453333333							-1.619494675					530	5.733886553	0.453333333							530	6.040277437	0.453333333							0.306390884					530	3.326529603	0.453333333
531	5.727624652	0.454								531	4.197343257	0.454							-1.530281396					531	5.771346978	0.454							531	6.558348839	0.454							0.787001861					531	3.760120001	0.454
532	5.328304752	0.454666667								532	4.847883832	0.454666667							-0.48042092					532	5.109931607	0.454666667							532	5.721376414	0.454666667							0.611444808					532	3.537644958	0.454666667
533	5.017109208	0.455333333								533	4.973482171	0.455333333							-0.043627037					533	5.62788772	0.455333333							533	6.064158086	0.455333333							0.436270366					533	3.621044037	0.455333333
534	5.055227531	0.456								534	4.401534316	0.456							-0.653693215					534	5.839659389	0.456							534	6.18829577	0.456							0.348636381					534	3.791420648	0.456
535	5.006198634	0.456666667								535	4.7014735	0.456666667							-0.304725134					535	5.397988093	0.456666667							535	6.007438361	0.456666667							0.609450269					535	4.222619718	0.456666667
536	4.957276244	0.457333333								536	4.870306485	0.457333333							-0.086969759					536	5.609549434	0.457333333							536	5.957428469	0.457333333							0.347879035					536	3.609244985	0.457333333
537	5.299399306	0.458								537	4.691271517	0.458							-0.608127789					537	5.255961607	0.458							537	5.950964795	0.458							0.695003188					537	4.126581427	0.458
538	5.163483946	0.458666667								538	4.946530839	0.458666667							-0.216953107					538	5.120093325	0.458666667							538	6.378421345	0.458666667							1.258328021					538	3.73159344	0.458666667
539	5.764704851	0.459333333								539	5.461299333	0.459333333							-0.303405518					539	5.071206523	0.459333333							539	6.718265052	0.459333333							1.647058529					539	3.597522576	0.459333333
540	5.801767341	0.46								540	6.018251197	0.46							0.216483856					540	5.065722231	0.46							540	6.278031825	0.46							1.212309594					540	4.286380349	0.46
541	5.925249751	0.460666667								541	5.795499757	0.460666667							-0.129749995					541	4.973749791	0.460666667							541	5.146749784	0.460666667							0.172999993					541	3.978999833	0.460666667
542	5.486822416	0.461333333								542	5.22760246	0.461333333							-0.259219957					542	5.097992481	0.461333333							542	5.616432395	0.461333333							0.518439913					542	4.061112655	0.461333333
543	5.524064597	0.462								543	5.437751088	0.462							-0.086313509					543	5.653534861	0.462							543	5.17881056	0.462							-0.474724301					543	4.143048448	0.462
544	5.087013454	0.462666667								544	5.431895722	0.462666667							0.344882268					544	5.000792887	0.462666667							544	5.431895722	0.462666667							0.431102835					544	4.05236665	0.462666667
545	5.253797304	0.463333333								545	5.210733392	0.463333333							-0.043063912					545	5.167669479	0.463333333							545	5.081541655	0.463333333							-0.086127825					545	4.134135584	0.463333333
546	5.076081614	0.464								546	5.205134536	0.464							0.129052922					546	4.990046333	0.464							546	5.42022274	0.464							0.430176408					546	3.742534749	0.464
547	4.683890077	0.464666667								547	5.113604763	0.464666667							0.429714686					547	5.285490637	0.464666667							547	5.328462106	0.464666667							0.042971469					547	4.125260985	0.464666667
548	5.408599821	0.465333333								548	4.893495076	0.465333333							-0.515104745					548	5.365674426	0.465333333							548	5.752002984	0.465333333							0.386328559					548	4.20668875	0.465333333
549	5.016892246	0.466								549	5.188409929	0.466							0.171517684					549	5.574324718	0.466							549	5.960239506	0.466							0.385914788					549	3.859147881	0.466
550	5.140025374	0.466666667								550	4.754523471	0.466666667							-0.385501903					550	5.225692463	0.466666667							550	6.210863993	0.466666667							0.98517153					550	3.983519665	0.466666667
551	5.006168706	0.467333333								551	5.134532006	0.467333333							0.1283633					551	5.134532006	0.467333333							551	6.846042674	0.467333333							1.711510669					551	4.150413371	0.467333333
552	4.658887417	0.468								552	5.300018713	0.468							0.641131296					552	5.086308281	0.468							552	6.411312959	0.468							1.325004678					552	4.017756121	0.468
553	4.696615386	0.468666667								553	5.465152449	0.468666667							0.768537063					553	5.208973428	0.468666667							553	6.319082519	0.468666667							1.110109091					553	4.184257344	0.468666667
554	5.587283324	0.469333333								554	5.501981289	0.469333333							-0.085302035					554	4.90486704	0.469333333							554	6.312350626	0.469333333							1.407483585					554	3.58268549	0.469333333
555	5.368309227	0.47								555	5.155281083	0.47							-0.213028144					555	5.112675455	0.47							555	6.390844318	0.47							1.278168864					555	4.303168508	0.47
556	5.149800697	0.470666667								556	4.426274979	0.470666667							-0.723525718					556	5.234921369	0.470666667							556	7.192696841	0.470666667							1.957775471					556	4.170912961	0.470666667
557	4.931756249	0.471333333								557	4.676665409	0.471333333							-0.25509084					557	4.889241109	0.471333333							557	6.844937553	0.471333333							1.955696444					557	3.868877747	0.471333333
558	4.926524607	0.472								558	4.586764289	0.472							-0.339760318					558	5.053934726	0.472							558	7.262376791	0.472							2.208442065					558	4.034653773	0.472
559	5.048579157	0.472666667								559	5.133429227	0.472666667							0.08485007					559	5.303129366	0.472666667							559	7.042555798	0.472666667							1.739426432					559	3.903103214	0.472666667
560	5.255135553	0.473333333								560	5.46703618	0.473333333							0.211900627					560	5.636556682	0.473333333							560	6.48415919	0.473333333							0.847602509					560	3.644690787	0.473333333
561	5.291913863	0.474								561	5.291913863	0.474							0					561	6.223290703	0.474							561	6.604308501	0.474							0.381017798					561	4.021854536	0.474
562	4.82112738	0.474666667								562	4.990289745	0.474666667							0.169162364					562	5.370905064	0.474666667							562	5.624648611	0.474666667							0.253743546					562	3.510119058	0.474666667
563	4.773794111	0.475333333								563	4.731548146	0.475333333							-0.042245966					563	4.900532008	0.475333333							563	5.407483595	0.475333333							0.506951587					563	3.041709522	0.475333333
564	4.684359196	0.476								564	4.684359196	0.476							0					564	4.937567801	0.476							564	4.937567801	0.476							0					564	3.333913302	0.476
565	4.257856656	0.476666667								565	5.016682594	0.476666667							0.758825939					565	4.721583618	0.476666667							565	5.227467577	0.476666667							0.505883959					565	3.288245734	0.476666667
566	5.053518296	0.477333333								566	4.800842381	0.477333333							-0.252675915					566	4.421828509	0.477333333							566	4.885067686	0.477333333							0.463239177					566	3.369012198	0.477333333
567	5.090276586	0.478								567	5.048208185	0.478							-0.042068402					567	4.290976957	0.478							567	5.510960602	0.478							1.219983645					567	3.323403722	0.478
568	4.748739516	0.478666667								568	4.832788003	0.478666667							0.084048487					568	4.202424351	0.478666667							568	5.253030438	0.478666667							1.050606088					568	3.656109185	0.478666667
569	4.785740301	0.479333333								569	4.449898876	0.479333333							-0.335841425					569	4.281978164	0.479333333							569	5.163561904	0.479333333							0.88158374					569	3.736235849	0.479333333
570	4.780727366	0.48								570	4.319429112	0.48							-0.461298255					570	4.193620497	0.48							570	4.906535981	0.48							0.712915484					570	3.774258447	0.48
571	5.194648161	0.480666667								571	4.440586331	0.480666667							-0.75406183					571	4.189232388	0.480666667							571	5.236540485	0.480666667							1.047308097					571	3.937878445	0.480666667
572	4.352247591	0.481333333								572	4.687035867	0.481333333							0.334788276					572	4.43594466	0.481333333							572	5.440309489	0.481333333							1.004364829					572	3.97561078	0.481333333
573	4.849361049	0.482								573	4.556727193	0.482							-0.292633856					573	4.598532029	0.482							573	5.183799742	0.482							0.585267713					573	4.2222885	0.482
574	5.387198656	0.482666667								574	4.259645449	0.482666667							-1.127553207					574	4.510212828	0.482666667							574	5.428959886	0.482666667							0.918747058					574	4.217884219	0.482666667
575	4.505513115	0.483333333								575	4.463795401	0.483333333							-0.041717714					575	4.588948543	0.483333333							575	5.089561112	0.483333333							0.500612568					575	4.171771403	0.483333333
576	3.834034566	0.484								576	4.292451743	0.484							0.458417176					576	4.292451743	0.484							576	5.542680405	0.484							1.250228663					576	3.875708855	0.484
577	3.330476305	0.484666667								577	3.996571565	0.484666667							0.666095261					577	4.454512057	0.484666667							577	5.495285902	0.484666667							1.040773845					577	3.83004775	0.484666667
578	3.659718382	0.485333333								578	4.782586521	0.485333333							1.12286814					578	4.408297141	0.485333333							578	5.073700483	0.485333333							0.665403342					578	3.826069217	0.485333333
579	3.115841528	0.486								579	4.403722693	0.486							1.287881165					579	4.736079122	0.486							579	5.234613767	0.486							0.498534644					579	4.112910817	0.486
580	3.361620528	0.486666667								580	4.689668144	0.486666667							1.328047616					580	4.648166656	0.486666667							580	5.146184512	0.486666667							0.498017856					580	3.94264136	0.486666667
581	3.523973476	0.487333333								581	4.72627031	0.487333333							1.202296833					581	4.684811798	0.487333333							581	4.975021378	0.487333333							0.29020958					581	3.814183057	0.487333333
582	3.18900304	0.488								582	4.969874867	0.488							1.780871827					582	5.052706115	0.488							582	4.762796747	0.488							-0.289909367					582	3.93448427	0.488
583	3.682181419	0.488666667								583	5.212975942	0.488666667							1.530794523					583	4.964738992	0.488666667							583	4.344146618	0.488666667							-0.620592374					583	3.930418369	0.488666667
584	4.133011434	0.489333333								584	5.124934179	0.489333333							0.991922744					584	4.711633035	0.489333333							584	4.38099212	0.489333333							-0.330640915					584	3.843700634	0.489333333
585	4.004886709	0.49								585	5.904111334	0.49							1.899224625					585	5.119648989	0.49							585	4.376474136	0.49							-0.743174853					585	3.839736742	0.49
586	4.083250759	0.490666667								586	6.310478446	0.490666667							2.227227687					586	5.320599474	0.490666667							586	4.784415031	0.490666667							-0.536184443					586	4.206985631	0.490666667
587	4.285061044	0.491333333								587	5.521136345	0.491333333							1.236075301					587	5.397528815	0.491333333							587	4.697086144	0.491333333							-0.700442671					587	3.831833433	0.491333333
588	4.36297592	0.492								588	5.680100726	0.492							1.317124806					588	4.980378172	0.492							588	4.36297592	0.492							-0.617402253					588	3.416292465	0.492
589	4.111787734	0.492666667								589	4.893027404	0.492666667							0.78123967					589	4.440730753	0.492666667							589	4.893027404	0.492666667							0.452296651					589	3.453901697	0.492666667
590	4.436174655	0.493333333								590	5.586294009	0.493333333							1.150119355					590	4.107569125	0.493333333							590	4.477250346	0.493333333							0.369681221					590	3.820039286	0.493333333
591	4.349560712	0.494								591	5.375400503	0.494							1.025839791					591	4.103359162	0.494							591	4.267493529	0.494							0.164134366					591	3.857157613	0.494
592	4.017174664	0.494666667								592	5.000972542	0.494666667							0.983797877					592	4.509073603	0.494666667							592	4.509073603	0.494666667							0					592	3.771225195	0.494666667
593	3.89021682	0.495333333								593	5.077756692	0.495333333							1.187539871					593	4.013065773	0.495333333							593	4.463511931	0.495333333							0.450446158					593	3.603569265	0.495333333
594	4.008965278	0.496								594	5.031660501	0.496							1.022695224					594	4.908937075	0.496							594	4.786213648	0.496							-0.122723427					594	3.395348143	0.496
595	4.086605259	0.496666667								595	4.658729995	0.496666667							0.572124736					595	4.658729995	0.496666667							595	4.699596048	0.496666667							0.040866053					595	3.228418154	0.496666667
596	3.878316231	0.497333333								596	4.572330714	0.497333333							0.694014483					596	4.490681952	0.497333333							596	4.613155096	0.497333333							0.122473144					596	3.102652985	0.497333333
597	4.404541867	0.498								597	5.016283793	0.498							0.611741926					597	4.934718203	0.498							597	4.730804228	0.498							-0.203913975					597	3.670451556	0.498
598	4.114870633	0.498666667								598	4.807472621	0.498666667							0.692601988					598	5.051920381	0.498666667							598	5.255626848	0.498666667							0.203706467					598	3.463009939	0.498666667
599	4.192087239	0.499333333								599	4.558386124	0.499333333							0.366298885					599	5.290983893	0.499333333							599	4.80258538	0.499333333							-0.488398513					599	3.622288973	0.499333333
600	3.659268864	0.5		3.927052267	0.054724799	0.524666667	300			600	4.43178118	0.5		4.209126103	0.071474075	0.524666667	300	7.182838862	0.772512316	0.282073836	0.056488901	0.282073836		600	4.960342238	0.5		3.84322408	0.048860513	0.524666667	300		600	4.635073895	0.5		4.273342905	0.063149902	0.524666667	300	11.19161453	-0.325268343	0.430118825	0.056621652	0.430118825		600	3.903220122	0.5
601	3.57432184	0.500666667								601	4.630371474	0.500666667							1.056049634					601	4.4679023	0.500666667							601	4.549136887	0.500666667							0.081234587					601	3.655556427	0.500666667
602	4.057612795	0.501333333								602	4.503950202	0.501333333							0.446337407					602	4.503950202	0.501333333							602	4.706830842	0.501333333							0.20288064					602	4.179341178	0.501333333
603	4.053504562	0.502								603	4.945275565	0.502							0.891771004					603	4.458855018	0.502							603	4.945275565	0.502							0.486420547					603	3.648154105	0.502
604	4.697309381	0.502666667								604	5.588178402	0.502666667							0.890869021					604	4.251874871	0.502666667							604	4.778297474	0.502666667							0.526422603					604	3.48248799	0.502666667
605	4.571203692	0.503333333								605	5.420719423	0.503333333							0.84951573					605	4.166672392	0.503333333							605	4.894828733	0.503333333							0.72815634					605	3.357609792	0.503333333
606	4.84947555	0.504								606	5.415247698	0.504							0.565772148					606	4.445352588	0.504							606	4.889887847	0.504							0.444535259					606	3.313808293	0.504
607	4.561984567	0.504666667								607	5.450158553	0.504666667							0.888173986					607	4.037154484	0.504666667							607	5.127186194	0.504666667							1.090031711					607	3.108608953	0.504666667
608	5.001028565	0.505333333								608	5.444668196	0.505333333							0.443639631					608	4.154080179	0.505333333							608	4.718712437	0.505333333							0.564632257					608	2.823161287	0.505333333
609	4.109609383	0.506								609	5.036286009	0.506							0.926676626					609	3.948448231	0.506							609	4.673673416	0.506							0.725225185					609	2.699449301	0.506
610	3.823729312	0.506666667								610	4.789724085	0.506666667							0.965994773					610	3.702979965	0.506666667							610	4.789724085	0.506666667							1.08674412					610	2.736985191	0.506666667
611	3.538423481	0.507333333								611	5.428263295	0.507333333							1.889839814					611	3.980726417	0.507333333							611	4.423029352	0.507333333							0.442302935					611	2.774445684	0.507333333
612	3.735718337	0.508								612	4.619436654	0.508							0.883718316					612	3.494704251	0.508							612	4.418591582	0.508							0.923887331					612	2.972507064	0.508
613	3.571458918	0.508666667								613	4.374033956	0.508666667							0.802575038					613	3.651716422	0.508666667							613	4.374033956	0.508666667							0.722317534					613	3.009656392	0.508666667
614	3.728237013	0.509333333								614	4.089034143	0.509333333							0.36079713					614	3.688148443	0.509333333							614	4.730451264	0.509333333							1.042302821					614	2.966554182	0.509333333
615	3.884701451	0.51								615	4.044895325	0.51							0.160193874					615	3.684459108	0.51							615	4.445380011	0.51							0.760920903					615	2.683247394	0.51
616	3.680777146	0.510666667								616	4.280903855	0.510666667							0.600126709					616	4.080861619	0.510666667							616	4.440937644	0.510666667							0.360076025					616	2.880608202	0.510666667
617	4.116756101	0.511333333								617	3.717071042	0.511333333							-0.399685058					617	3.797008054	0.511333333							617	4.436504147	0.511333333							0.639496093					617	2.837763914	0.511333333
618	4.432079494	0.512								618	4.112650341	0.512							-0.319429153					618	3.913007121	0.512							618	4.711580003	0.512							0.798572882					618	3.034576951	0.512
619	4.70688569	0.512666667								619	4.307997072	0.512666667							-0.398888618					619	3.909108454	0.512666667							619	4.826552275	0.512666667							0.917443821					619	2.991664634	0.512666667
620	4.18416166	0.513333333								620	4.144312501	0.513333333							-0.039849159					620	3.945066708	0.513333333							620	4.46310577	0.513333333							0.518039063					620	2.908988582	0.513333333
621	4.339239261	0.514								621	4.020762985	0.514							-0.318476276					621	4.299429727	0.514							621	4.578096468	0.514							0.278666742					621	3.065334157	0.514
622	4.374698798	0.514666667								622	3.937228918	0.514666667							-0.43746988					622	4.533778754	0.514666667							622	4.69285871	0.514666667							0.159079956					622	2.863439213	0.514666667
623	3.774399602	0.515333333								623	4.569010044	0.515333333							0.794610442					623	4.330626911	0.515333333							623	4.847123699	0.515333333							0.516496788					623	2.900328115	0.515333333
624	3.611893142	0.516								624	3.254672941	0.516							-0.357220201					624	4.366024677	0.516							624	4.842318278	0.516							0.476293601					624	3.532510875	0.516
625	3.410056757	0.516666667								625	3.291101289	0.516666667							-0.118955468					625	4.361700503	0.516666667							625	4.916826022	0.516666667							0.555125519					625	4.004834099	0.516666667
626	3.842421218	0.517333333								626	3.010556831	0.517333333							-0.831864387					626	4.515835246	0.517333333							626	4.793123375	0.517333333							0.277288129					626	3.683970859	0.517333333
627	3.759476283	0.518								627	3.719902848	0.518							-0.039573435					627	4.392651236	0.518							627	4.788385581	0.518							0.395734346					627	3.601182545	0.518
628	3.597626448	0.518666667								628	3.874366944	0.518666667							0.276740496					628	4.230176153	0.518666667							628	4.388313579	0.518666667							0.158137426					628	3.874366944	0.518666667
629	3.673068078	0.519333333								629	4.423479836	0.519333333							0.750411758					629	4.107516991	0.519333333							629	4.620956614	0.519333333							0.513439624					629	3.712563434	0.519333333
630	3.235427396	0.52								630	4.142925325	0.52							0.907497928					630	3.827273871	0.52							630	4.576946073	0.52							0.749672202					630	3.353796691	0.52
631	3.350494665	0.520666667								631	4.060011182	0.520666667							0.709516517					631	3.665835339	0.520666667							631	4.808945284	0.520666667							1.143109945					631	3.626417755	0.520666667
632	3.583472015	0.521333333								632	3.977260148	0.521333333							0.393788133					632	3.859123708	0.521333333							632	4.725457602	0.521333333							0.866333894					632	3.740987268	0.521333333
633	3.501270555	0.522								633	4.366753164	0.522							0.865482609					633	3.697971148	0.522							633	4.681474113	0.522							0.983502965					633	3.147209487	0.522
634	4.16595898	0.522666667								634	4.755481477	0.522666667							0.589522497					634	3.930149981	0.522666667							634	5.227099475	0.522666667							1.296949494					634	2.711803487	0.522666667
635	3.887032721	0.523333333								635	4.279662288	0.523333333							0.392629568					635	4.083347504	0.523333333							635	5.339762121	0.523333333							1.256414617					635	2.709144017	0.523333333
636	4.040122394	0.524								636	4.118571372	0.524							0.078448979					636	4.118571372	0.524							636	5.020734625	0.524							0.902163253					636	2.353469356	0.524
637	3.840237511	0.524666667								637	4.036167996	0.524666667							0.195930485					637	3.840237511	0.524666667							637	4.192912385	0.524666667							0.352674873					637	2.507910211	0.524666667
638	4.032221332	0.525333333								638	3.993073552	0.525333333							-0.03914778					638	3.875630212	0.525333333							638	4.267108012	0.525333333							0.391477799					638	2.466310135	0.525333333
639	4.067391916	0.526								639	4.106501454	0.526							0.039109538					639	3.558967927	0.526							639	4.184720529	0.526							0.625752603					639	2.151024571	0.526
640	4.571350294	0.526666667								640	4.297850704	0.526666667							-0.27349959					640	3.477351933	0.526666667							640	3.907137003	0.526666667							0.42978507					640	2.344282202	0.526666667
641	4.723026497	0.527333333								641	4.488826836	0.527333333							-0.234199661					641	3.512994915	0.527333333							641	3.786227853	0.527333333							0.273232938					641	2.693296102	0.527333333
642	4.796416715	0.528								642	4.445459394	0.528							-0.350957321					642	3.665554237	0.528							642	3.665554237	0.528							0					642	2.729668049	0.528
643	4.674877541	0.528666667								643	4.674877541	0.528666667							0					643	3.895731284	0.528666667							643	3.545115468	0.528666667							-0.350615816					643	2.532225335	0.528666667
644	4.787091318	0.529333333								644	4.475735785	0.529333333							-0.311355533					644	3.85302472	0.529333333							644	3.463830303	0.529333333							-0.389194416					644	2.841119238	0.529333333
645	4.510270697	0.53								645	5.054613713	0.53							0.544343015					645	4.04369097	0.53							645	3.382703023	0.53							-0.660987947					645	2.877241652	0.53
646	4.428206837	0.530666667								646	4.933177792	0.530666667							0.504970955					646	4.156299399	0.530666667							646	4.000923721	0.530666667							-0.155375678					646	2.874450052	0.530666667
647	4.462720869	0.531333333								647	5.200039969	0.531333333							0.7373191					647	4.152270722	0.531333333							647	3.95823938	0.531333333							-0.194031342					647	2.832857595	0.531333333
648	4.342093297	0.532								648	5.156235791	0.532							0.814142493					648	3.838100325	0.532							648	4.380861988	0.532							0.542761662					648	2.55873355	0.532
649	4.260430305	0.532666667								649	4.647742151	0.532666667							0.387311846					649	3.756924905	0.532666667							649	3.989312013	0.532666667							0.232387108					649	2.749914106	0.532666667
650	4.06284391	0.533333333								650	4.643250183	0.533333333							0.580406273					650	3.791987649	0.533333333							650	3.637212643	0.533333333							-0.154775006					650	2.78595011	0.533333333
651	3.556387948	0.534								651	3.981608247	0.534							0.425220298					651	3.942951856	0.534							651	3.556387948	0.534							-0.386563907					651	2.358039835	0.534
652	3.552957388	0.534666667								652	3.823291102	0.534666667							0.270333714					652	4.016386612	0.534666667							652	3.707433796	0.534666667							-0.308952816					652	2.587479837	0.534666667
653	3.588115324	0.535333333								653	4.244007373	0.535333333							0.655892049					653	4.398334914	0.535333333							653	3.70386098	0.535333333							-0.694473934					653	2.469240653	0.535333333
654	3.970108224	0.536								654	3.970108224	0.536							0					654	4.085742444	0.536							654	3.700295043	0.536							-0.3854474					654	2.428318622	0.536
655	3.850766632	0.536666667								655	3.311659304	0.536666667							-0.539107328					655	3.812258966	0.536666667							655	3.504197635	0.536666667							-0.308061331					655	2.695536642	0.536666667
656	3.962478377	0.537333333								656	3.962478377	0.537333333							0					656	3.500830411	0.537333333							656	3.231535764	0.537333333							-0.269294647					656	2.616005142	0.537333333
657	4.073975638	0.538								657	4.227710567	0.538							0.15373493					657	3.535903384	0.538							657	3.343734721	0.538							-0.192168662					657	2.498192608	0.538
658	3.839687185	0.538666667								658	4.070068416	0.538666667							0.230381231					658	3.148543491	0.538666667							658	3.9548778	0.538666667							0.806334309					658	2.649384157	0.538666667
659	3.759288026	0.539333333								659	4.027808599	0.539333333							0.268520573					659	3.452407371	0.539333333							659	3.83600819	0.539333333							0.383600819					659	2.723565815	0.539333333
660	4.062276413	0.54								660	3.870659601	0.54							-0.191616812					660	3.21916244	0.54							660	3.410779252	0.54							0.191616812					660	2.222755018	0.54
661	3.981818163	0.540666667								661	3.522377605	0.540666667							-0.459440557					661	2.909790196	0.540666667							661	3.33094404	0.540666667							0.421153844					661	2.144055934	0.540666667
662	3.97801392	0.541333333								662	4.092764322	0.541333333							0.114750402					662	3.289511511	0.541333333							662	3.595512582	0.541333333							0.306001071					662	2.180257629	0.541333333
663	3.515653447	0.542								663	3.209944452	0.542							-0.305708995					663	3.362798949	0.542							663	3.897789691	0.542							0.534990742					663	2.178176592	0.542
664	3.397769432	0.542666667								664	3.435946617	0.542666667							0.038177185					664	3.015997586	0.542666667							664	4.314021863	0.542666667							1.298024277					664	2.443339816	0.542666667
665	3.547095727	0.543333333								665	3.470814098	0.543333333							-0.076281629					665	3.241969212	0.543333333							665	4.348052826	0.543333333							1.106083614					665	2.288448856	0.543333333
666	3.429406182	0.544								666	3.543719721	0.544							0.114313539					666	3.124570077	0.544							666	3.696137774	0.544							0.571567697					666	2.210061762	0.544
667	3.007394202	0.544666667								667	3.31194045	0.544666667							0.304546248					667	3.121599045	0.544666667							667	3.959101227	0.544666667							0.837502183					667	2.284096862	0.544666667
668	3.384858482	0.545333333								668	3.613051188	0.545333333							0.228192707					668	3.156665775	0.545333333							668	4.297629308	0.545333333							1.140963533					668	2.129798595	0.545333333
669	3.685614246	0.546								669	3.457638107	0.546							-0.227976139					669	3.6096222	0.546							669	4.559522779	0.546							0.949900579					669	2.393749459	0.546
670	3.492319723	0.546666667								670	3.492319723	0.546666667							0					670	3.568239717	0.546666667							670	4.744999623	0.546666667							1.176759907					670	2.239639822	0.546666667
671	3.26146736	0.547333333								671	3.413163516	0.547333333							0.151696156					671	3.64070775	0.547333333							671	4.209568336	0.547333333							0.568860586					671	2.123746188	0.547333333
672	3.182604533	0.548								672	3.372045279	0.548							0.189440746					672	3.409933428	0.548							672	3.447821578	0.548							0.037888149					672	1.970183759	0.548
673	3.028186177	0.548666667								673	3.785232721	0.548666667							0.757046544					673	3.331004794	0.548666667							673	3.368857122	0.548666667							0.037852327					673	1.665502397	0.548666667
674	3.176592122	0.549333333								674	3.743840716	0.549333333							0.567248593					674	3.365674987	0.549333333							674	3.592574424	0.549333333							0.226899437					674	2.042094936	0.549333333
675	3.324717972	0.55		3.417838259	0.052930937	0.574666667	300			675	3.929212149	0.55		3.405225161	0.057751083	0.574666667	300	-0.369037303	0.604494177	-0.012613098	0.05128269	0		675	3.2491562	0.55		2.991472951	0.046172951	0.574666667	300		675	3.324717972	0.55		3.429551081	0.041407446	0.574666667	300	14.64422835	0.075561772	0.43807813	0.051934093	0.43807813		675	2.191291391	0.55
676	3.472564518	0.550666667								676	4.000998248	0.550666667							0.528433731					676	3.246092919	0.550666667							676	2.717659188	0.550666667							-0.528433731					676	2.075989657	0.550666667
677	3.507003406	0.551333333								677	4.148068545	0.551333333							0.641065139					677	3.469293692	0.551333333							677	3.16761598	0.551333333							-0.301677712					677	2.036324558	0.551333333
678	3.54137748	0.552								678	3.993468222	0.552							0.452090742					678	3.390680566	0.552							678	3.051612509	0.552							-0.339068057					678	1.921385654	0.552
679	3.312215253	0.552666667								679	3.914436208	0.552666667							0.602220955					679	3.500409301	0.552666667							679	3.124021204	0.552666667							-0.376388097					679	2.070134533	0.552666667
680	3.497121539	0.553333333								680	3.948363028	0.553333333							0.451241489					680	3.309104252	0.553333333							680	3.19629388	0.553333333							-0.112810372					680	2.444224732	0.553333333
681	3.644112633	0.554								681	4.207635205	0.554							0.563522572					681	3.230862747	0.554							681	3.756817147	0.554							0.525954401					681	2.329226631	0.554
682	3.790828121	0.554666667								682	3.97849288	0.554666667							0.187664758					682	2.890037281	0.554666667							682	3.640696315	0.554666667							0.750659034					682	2.477174812	0.554666667
683	4.124757769	0.555333333								683	4.087259971	0.555333333							-0.037497798					683	3.03732163	0.555333333							683	3.862273183	0.555333333							0.824951554					683	2.13737448	0.555333333
684	3.896121828	0.556								684	3.671345569	0.556							-0.224776259					684	3.18433034	0.556							684	3.708808279	0.556							0.524477938					684	2.210299883	0.556
685	3.480774936	0.556666667								685	3.742768748	0.556666667							0.261993812					685	3.480774936	0.556666667							685	3.780196436	0.556666667							0.2994215					685	2.021095124	0.556666667
686	3.627094858	0.557333333								686	3.290560284	0.557333333							-0.336534574					686	3.327953014	0.557333333							686	3.888843971	0.557333333							0.560890957					686	2.019207447	0.557333333
687	3.474279004	0.558								687	3.548994681	0.558							0.074715677					687	3.28748981	0.558							687	3.362205487	0.558							0.074715677					687	2.166754647	0.558
688	3.284425061	0.558666667								688	4.030885302	0.558666667							0.746460241					688	3.284425061	0.558666667							688	3.956239278	0.558666667							0.671814217					688	2.127411687	0.558666667
689	3.430519022	0.559333333								689	3.579672023	0.559333333							0.149153001					689	3.616960273	0.559333333							689	3.318654271	0.559333333							-0.298306002					689	2.162718514	0.559333333
690	3.576341099	0.56								690	3.762608864	0.56							0.186267766					690	3.539087546	0.56							690	3.688101758	0.56							0.149014212					690	1.899931209	0.56
691	3.200827163	0.560666667								691	3.647454209	0.560666667							0.446627046					691	3.498578527	0.560666667							691	4.094081255	0.560666667							0.595502728					691	2.195916309	0.560666667
692	3.011932529	0.561333333								692	3.644066517	0.561333333							0.632133988					692	3.346591699	0.561333333							692	4.350569209	0.561333333							1.00397751					692	2.379798542	0.561333333
693	3.120587239	0.562								693	3.566385416	0.562							0.445798177					693	3.157737087	0.562							693	4.012183593	0.562							0.854446506					693	2.52618967	0.562
694	3.117694266	0.562666667								694	3.377502122	0.562666667							0.259807856					694	3.637309978	0.562666667							694	3.934233241	0.562666667							0.296923263					694	2.486732332	0.562666667
695	3.263130779	0.563333333								695	2.966482526	0.563333333							-0.296648253					695	4.00475141	0.563333333							695	3.596860063	0.563333333							-0.407891347					695	2.261942926	0.563333333
696	3.667625165	0.564								696	3.371251415	0.564							-0.296373751					696	3.556485009	0.564							696	3.704671884	0.564							0.148186875					696	2.148709693	0.564
697	3.590209546	0.564666667								697	3.590209546	0.564666667							0					697	3.331122259	0.564666667							697	3.812284363	0.564666667							0.481162104					697	2.516847929	0.564666667
698	3.697828352	0.565333333								698	3.032219249	0.565333333							-0.665609103					698	3.697828352	0.565333333							698	3.771784919	0.565333333							0.073956567					698	2.662436414	0.565333333
699	4.174690147	0.566								699	3.361918614	0.566							-0.812771533					699	3.546639417	0.566							699	3.620527738	0.566							0.073888321					699	2.290537957	0.566
700	4.097021164	0.566666667								700	3.137358549	0.566666667							-0.959662615					700	3.358819152	0.566666667							700	3.83865046	0.566666667							0.479831307					700	2.066965632	0.566666667
701	4.203875777	0.567333333								701	3.429477607	0.567333333							-0.774398169					701	3.281973194	0.567333333							701	3.281973194	0.567333333							0					701	2.470698921	0.567333333
702	4.384218064	0.568								702	3.647374692	0.568							-0.736843372					702	3.500006018	0.568							702	3.647374692	0.568							0.147368674					702	1.915792768	0.568
703	4.048912594	0.568666667								703	3.570404742	0.568666667							-0.478507852					703	3.38636326	0.568666667							703	3.607213038	0.568666667							0.220849778					703	2.134881186	0.568666667
704	4.118742458	0.569333333								704	3.603899651	0.569333333							-0.514842807					704	3.272929275	0.569333333							704	3.456801706	0.569333333							0.183872431					704	2.758086467	0.569333333
705	4.041481203	0.57								705	3.857777512	0.57							-0.183703691					705	3.269925701	0.57							705	3.563851606	0.57							0.293925906					705	2.388147984	0.57
706	3.854240468	0.570666667								706	3.560584051	0.570666667							-0.293656417					706	3.266927635	0.570666667							706	3.633998156	0.570666667							0.367070521					706	2.496079541	0.570666667
707	4.07075047	0.571333333								707	3.777363049	0.571333333							-0.293387421					707	2.860527357	0.571333333							707	3.887383332	0.571333333							1.026855974					707	2.310425942	0.571333333
708	3.554066884	0.572								708	3.920465531	0.572							0.366398648					708	2.674710129	0.572							708	3.810545937	0.572							1.135835808					708	2.308311481	0.572
709	3.514210875	0.572666667								709	3.770455418	0.572666667							0.256244543					709	2.306200887	0.572666667							709	3.514210875	0.572666667							1.208009988					709	2.086562707	0.572666667
710	3.437854761	0.573333333								710	3.91330276	0.573333333							0.475447999					710	2.596677532	0.573333333							710	3.620719376	0.573333333							1.024041844					710	2.304094148	0.573333333
711	3.580875286	0.574								711	3.653954374	0.574							0.073079087					711	2.630847149	0.574							711	3.252019393	0.574							0.621172244					711	2.777005324	0.574
712	3.577610085	0.574666667								712	3.614116311	0.574666667							0.036506225					712	2.628448226	0.574666667							712	3.504597635	0.574666667							0.876149409					712	2.226879747	0.574666667
713	3.282567092	0.575333333								713	4.26733722	0.575333333							0.984770128					713	2.84489148	0.575333333							713	3.355513027	0.575333333							0.510621548					713	2.443688835	0.575333333
714	3.206699809	0.576								714	3.789736138	0.576							0.583036329					714	2.550783939	0.576							714	3.388898662	0.576							0.838114723					714	2.477904398	0.576
715	3.604256747	0.576666667								715	4.004729719	0.576666667							0.400472972					715	2.548464366	0.576666667							715	3.167377141	0.576666667							0.618912775					715	2.548464366	0.576666667
716	3.746476398	0.577333333								716	3.964717742	0.577333333							0.218241344					716	2.509775451	0.577333333							716	3.091752368	0.577333333							0.581976916					716	2.800763909	0.577333333
717	3.670394618	0.578								717	4.179162189	0.578							0.508767571					717	2.798221639	0.578							717	3.452351373	0.578							0.654129734					717	2.652859476	0.578
718	4.10275701	0.578666667								718	4.175372178	0.578666667							0.072615168					718	2.577838475	0.578666667							718	3.485528079	0.578666667							0.907689604					718	2.287377802	0.578666667
719	4.099039662	0.579333333								719	4.135314349	0.579333333							0.036274687					719	2.901974982	0.579333333							719	3.554919353	0.579333333							0.652944371					719	2.103931862	0.579333333
720	3.769152394	0.58								720	3.334250195	0.58							-0.434902199					720	3.008073545	0.58							720	3.080557245	0.58							0.0724837					720	1.957059897	0.58
721	4.091625137	0.580666667								721	3.331234625	0.580666667							-0.760390512					721	2.751889473	0.580666667							721	3.331234625	0.580666667							0.579345152					721	2.027708033	0.580666667
722	3.509106271	0.581333333								722	3.111166385	0.581333333							-0.397939886					722	2.857931912	0.581333333							722	3.219695445	0.581333333							0.361763533					722	2.315286612	0.581333333
723	3.578225676	0.582								723	3.108357658	0.582							-0.469868018					723	2.783064415	0.582							723	2.855351802	0.582							0.072287387					723	2.674633333	0.582
724	2.924998532	0.582666667								724	2.744443067	0.582666667							-0.180555465					724	2.491665416	0.582666667							724	3.177776183	0.582666667							0.686110767					724	2.41944323	0.582666667
725	3.319226696	0.583333333								725	2.74196988	0.583333333							-0.577256817					725	2.272948716	0.583333333							725	3.355305247	0.583333333							1.082356531					725	2.74196988	0.583333333
726	3.352284296	0.584								726	2.739501145	0.584							-0.612783151					726	2.19881013	0.584							726	3.316238228	0.584							1.117428099					726	2.379040468	0.584
727	2.953118709	0.584666667								727	2.917105066	0.584666667							-0.036013643					727	2.484941353	0.584666667							727	3.421296065	0.584666667							0.936354713					727	2.088791282	0.584666667
728	2.914483369	0.585333333								728	3.130371026	0.585333333							0.215887657					728	2.62663316	0.585333333							728	3.38223996	0.585333333							0.755606799					728	2.230839122	0.585333333
729	2.983764316	0.586								729	3.019713284	0.586							0.035948968					729	2.660223607	0.586							729	3.630845734	0.586							0.970622127					729	2.085040125	0.586
730	3.124754391	0.586666667								730	2.801503937	0.586666667							-0.323250454					730	2.586003634	0.586666667							730	3.052920957	0.586666667							0.466917323					730	2.406420048	0.586666667
731	3.229607198	0.587333333								731	2.870761954	0.587333333							-0.358845244					731	2.798992905	0.587333333							731	3.40902982	0.587333333							0.610036915					731	2.296609563	0.587333333
732	3.692796104	0.588								732	3.047453096	0.588							-0.645343009					732	3.047453096	0.588							732	3.405976989	0.588							0.358523894					732	2.186995751	0.588
733	3.223828063	0.588666667								733	3.008906192	0.588666667							-0.214921871					733	3.044726504	0.588666667							733	3.259648374	0.588666667							0.214921871					733	2.292499956	0.588666667
734	2.934639911	0.589333333								734	2.970428203	0.589333333							0.035788292					734	2.89885162	0.589333333							734	3.399887702	0.589333333							0.501036082					734	1.932567746	0.589333333
735	2.967775273	0.59								735	2.896262616	0.59							-0.071512657					735	2.645968316	0.59							735	3.182313244	0.59							0.536344929					735	2.03811073	0.59
736	3.108024768	0.590666667								736	3.143749191	0.590666667							0.035724423					736	2.643607274	0.590666667							736	3.250922458	0.590666667							0.607315185					736	1.821945554	0.590666667
737	3.42648706	0.591333333								737	2.855405883	0.591333333							-0.571081177					737	2.748328163	0.591333333							737	3.390794486	0.591333333							0.642466324					737	1.677550956	0.591333333
738	2.852862496	0.592								738	2.95984484	0.592							0.106982344					738	2.924184058	0.592							738	2.710219371	0.592							-0.213964687					738	1.640395935	0.592
739	2.636549363	0.592666667								739	2.921581727	0.592666667							0.285032364					739	3.170985045	0.592666667							739	2.885952681	0.592666667							-0.285032364					739	1.567678	0.592666667
740	2.491815629	0.593333333								740	2.812191924	0.593333333							0.320376295					740	3.061373487	0.593333333							740	2.38502353	0.593333333							-0.676349956					740	1.637478842	0.593333333
741	2.454036273	0.594								741	3.094219649	0.594							0.640183376					741	3.023088163	0.594							741	2.809693704	0.594							-0.213394459					741	1.422629724	0.594
742	2.487392333	0.594666667								742	2.842734095	0.594666667							0.355341762					742	2.70059739	0.594666667							742	2.771665743	0.594666667							0.071068352					742	1.563503752	0.594666667
743	2.662699896	0.595333333								743	2.733705226	0.595333333							0.071005331					743	2.591694565	0.595333333							743	3.372753201	0.595333333							0.781058636					743	1.775133264	0.595333333
744	2.553927134	0.596								744	2.624869555	0.596							0.07094242					744	2.766754395	0.596							744	3.866361912	0.596							1.099607516					744	1.454319618	0.596
745	2.764305243	0.596666667								745	2.339027513	0.596666667							-0.42527773					745	2.941504297	0.596666667							745	3.543981081	0.596666667							0.602476784					745	1.630231297	0.596666667
746	2.903494291	0.597333333								746	2.407775753	0.597333333							-0.495718537					746	2.549409621	0.597333333							746	3.61166363	0.597333333							1.062254009					746	1.735014881	0.597333333
747	3.113191709	0.598								747	2.759419923	0.598							-0.353771785					747	2.547156852	0.598							747	3.573095029	0.598							1.025938177					747	1.698104568	0.598
748	3.216481022	0.598666667								748	2.792329679	0.598666667							-0.424151344					748	2.509562116	0.598666667							748	3.110443186	0.598666667							0.60088107					748	1.837989155	0.598666667
749	3.072384746	0.599333333								749	2.966440444	0.599333333							-0.105944302					749	2.436718936	0.599333333							749	2.89581091	0.599333333							0.459091973					749	1.801053127	0.599333333
750	2.787407879	0.6		2.648379368	0.038331499	0.624666667	300			750	3.175527963	0.6		2.693955737	0.035664622	0.624666667	300	1.720915424	0.388120084	0.045576369	0.053539822	0.045576369		750	2.469855083	0.6		2.720954584	0.038834399	0.624666667	300		750	2.540422371	0.6		2.685787426	0.041244575	0.624666667	300	-1.29245662	0.070567288	-0.035167158	0.044035768	0		750	1.552480338	0.6
751	2.643943177	0.600666667								751	3.243236964	0.600666667							0.599293787					751	2.749700904	0.600666667							751	2.749700904	0.600666667							0					751	1.586365906	0.600666667
752	2.535952465	0.601333333								752	3.099497458	0.601333333							0.563544992					752	2.95861121	0.601333333							752	2.571174027	0.601333333							-0.387437182					752	1.514527167	0.601333333
753	2.70967642	0.602								753	2.885629435	0.602							0.175953014					753	2.850438832	0.602							753	2.4633422	0.602							-0.387096631					753	1.337242909	0.602
754	3.023734035	0.602666667								754	2.742456451	0.602666667							-0.281277585					754	3.058893733	0.602666667							754	2.285380375	0.602666667							-0.773513358					754	1.617346112	0.602666667
755	3.302111669	0.603333333								755	3.021080888	0.603333333							-0.28103078					755	2.634663565	0.603333333							755	2.1428597	0.603333333							-0.491803866					755	1.475411597	0.603333333
756	3.299216802	0.604								756	3.369412904	0.604							0.070196102					756	2.667451883	0.604							756	2.351569423	0.604							-0.31588246					756	1.684706452	0.604
757	3.296327007	0.604666667								757	3.296327007	0.604666667							0					757	2.630048144	0.604666667							757	2.209240441	0.604666667							-0.420807703					757	1.367625035	0.604666667
758	3.22336903	0.605333333								758	2.837966211	0.605333333							-0.385402819					758	2.732856351	0.605333333							758	2.452563392	0.605333333							-0.280292959					758	1.191245076	0.605333333
759	3.360574546	0.606								759	2.590442879	0.606							-0.770131667					759	2.730466819	0.606							759	2.310395001	0.606							-0.420071818					759	1.1551975	0.606
760	3.182761705	0.606666667								760	2.553204445	0.606666667							-0.62955726					760	2.553204445	0.606666667							760	2.588179848	0.606666667							0.034975403					760	1.329065327	0.606666667
761	3.110093896	0.607333333								761	2.236472015	0.607333333							-0.873621881					761	2.481086142	0.607333333							761	2.900424645	0.607333333							0.419338503					761	1.223070633	0.607333333
762	2.688408828	0.608								762	2.269436024	0.608							-0.418972804					762	2.82806643	0.608							762	2.269436024	0.608							-0.558630406					762	1.466404815	0.608
763	2.476762481	0.608666667								763	2.476762481	0.608666667							0					763	3.104674095	0.608666667							763	2.581414416	0.608666667							-0.523259679					763	1.360475165	0.608666667
764	2.544313516	0.609333333								764	2.370045467	0.609333333							-0.174268049					764	2.927703224	0.609333333							764	2.823142394	0.609333333							-0.104560829					764	1.324437173	0.609333333
765	2.507277156	0.61								765	2.437630569	0.61							-0.069646588					765	2.855510095	0.61							765	2.820686801	0.61							-0.034823294					765	1.323285166	0.61
766	2.157167895	0.610666667								766	2.992200629	0.610666667							0.835032734					766	2.574684262	0.610666667							766	2.748649415	0.610666667							0.173965153					766	1.461307284	0.610666667
767	2.19005765	0.611333333								767	2.850551227	0.611333333							0.660493577					767	2.850551227	0.611333333							767	2.850551227	0.611333333							0					767	1.633852533	0.611333333
768	2.083959693	0.612								768	2.848078247	0.612							0.764118554					768	2.813345585	0.612							768	3.125939539	0.612							0.312593954					768	1.632435093	0.612
769	2.463881443	0.612666667								769	2.741501887	0.612666667							0.277620444					769	3.157932553	0.612666667							769	3.366147886	0.612666667							0.208215333					769	1.978045665	0.612666667
770	2.427075116	0.613333333								770	2.981835142	0.613333333							0.554760027					770	3.363232661	0.613333333							770	3.189870152	0.613333333							-0.173362508					770	1.976332594	0.613333333
771	2.494259985	0.614								771	2.806042483	0.614							0.311782498					771	3.845317477	0.614							771	3.083182482	0.614							-0.762134995					771	2.009264988	0.614
772	2.526716136	0.614666667								772	3.115129483	0.614666667							0.588413347					772	3.288192232	0.614666667							772	3.149742033	0.614666667							-0.138450199					772	1.626789841	0.614666667
773	3.043273338	0.615333333								773	2.766612125	0.615333333							-0.276661213					773	3.043273338	0.615333333							773	3.043273338	0.615333333							0					773	1.55621932	0.615333333
774	2.487801955	0.616								774	2.66056598	0.616							0.172764025					774	3.109752444	0.616							774	2.833330004	0.616							-0.276422439					774	1.451217807	0.616
775	2.865409811	0.616666667								775	2.382087674	0.616666667							-0.483322137					775	2.96897884	0.616666667							775	2.89993282	0.616666667							-0.06904602					775	1.55353544	0.616666667
776	2.793954542	0.617333333								776	2.759461276	0.617333333							-0.034493266					776	2.518008414	0.617333333							776	2.793954542	0.617333333							0.275946128					776	1.759156563	0.617333333
777	2.515840853	0.618								777	3.032794453	0.618							0.5169536					777	3.136185173	0.618							777	2.722622293	0.618							-0.41356288					777	1.723178667	0.618
778	2.444809157	0.618666667								778	2.961318134	0.618666667							0.516508977					778	2.961318134	0.618666667							778	3.099053862	0.618666667							0.137735727					778	1.687262658	0.618666667
779	2.545921249	0.619333333								779	2.889964661	0.619333333							0.344043412					779	3.199603732	0.619333333							779	3.165199391	0.619333333							-0.034404341					779	1.72021706	0.619333333
780	2.543735305	0.62								780	3.12810693	0.62							0.584371624					780	3.059357327	0.62							780	3.265606135	0.62							0.206248809					780	1.718740071	0.62
781	2.644589049	0.620666667								781	2.781970299	0.620666667							0.137381249					781	3.297149983	0.620666667							781	3.434531233	0.620666667							0.137381249					781	1.614229679	0.620666667
782	2.573690534	0.621333333								782	2.642322281	0.621333333							0.068631748					782	3.054112767	0.621333333							782	3.260008009	0.621333333							0.205895243					782	1.406950825	0.621333333
783	2.468626968	0.622								783	2.948637767	0.622							0.480010799					783	2.84577831	0.622							783	3.188643167	0.622							0.342864857					783	1.302886455	0.622
784	2.500771792	0.622666667								784	3.014629009	0.622666667							0.513857217					784	3.220171896	0.622666667							784	2.946114714	0.622666667							-0.274057183					784	1.26751447	0.622666667
785	2.738228813	0.623333333								785	2.840912394	0.623333333							0.102683581					785	2.943595974	0.623333333							785	2.772456674	0.623333333							-0.171139301					785	1.403342267	0.623333333
786	2.735889803	0.624								786	3.043677406	0.624							0.307787603					786	2.667492558	0.624							786	2.667492558	0.624							0					786	1.607335259	0.624
787	2.972740829	0.624666667								787	2.733554785	0.624666667							-0.239186044					787	2.665215916	0.624666667							787	2.69938535	0.624666667							0.034169435					787	1.400946827	0.624666667
788	3.140907312	0.625333333								788	2.492241672	0.625333333							-0.648665641					788	2.697083453	0.625333333							788	2.662943156	0.625333333							-0.034140297					788	1.536313359	0.625333333
789	3.070008772	0.626								789	2.728896687	0.626							-0.341112086					789	2.967675147	0.626							789	2.183117349	0.626							-0.784557797					789	1.739671638	0.626
790	2.896984435	0.626666667								790	2.487998397	0.626666667							-0.408986038					790	2.760655755	0.626666667							790	2.351669717	0.626666667							-0.408986038					790	1.499615472	0.626666667
791	2.894520338	0.627333333								791	2.28156309	0.627333333							-0.612957248					791	2.553988534	0.627333333							791	2.758307617	0.627333333							0.204319083					791	1.668605842	0.627333333
792	3.300351315	0.628								792	2.381696825	0.628							-0.91865449					792	2.619866508	0.628							792	2.347672585	0.628							-0.272193923					792	1.939381701	0.628
793	2.821614001	0.628666667								793	2.379674459	0.628666667							-0.441939542					793	2.481660507	0.628666667							793	2.34567911	0.628666667							-0.135981398					793	1.597781422	0.628666667
794	2.615421077	0.629333333								794	2.275756002	0.629333333							-0.339665075					794	2.615421077	0.629333333							794	2.139889972	0.629333333							-0.475531105					794	1.426593315	0.629333333
795	2.748954872	0.63								795	2.545328585	0.63							-0.203626287					795	2.273826869	0.63							795	2.172013726	0.63							-0.101813143					795	1.493259437	0.63
796	2.678808647	0.630666667								796	2.644899677	0.630666667							-0.03390897					796	2.475354826	0.630666667							796	2.373627915	0.630666667							-0.101726911					796	1.356358809	0.630666667
797	2.947583892	0.631333333								797	2.879823342	0.631333333							-0.067760549					797	2.439379772	0.631333333							797	2.473260047	0.631333333							0.033880275					797	1.558492632	0.631333333
798	2.809685086	0.632								798	3.012794851	0.632							0.203109765					798	2.403465556	0.632							798	2.809685086	0.632							0.406219531					798	1.523323239	0.632
799	2.469081108	0.632666667								799	2.469081108	0.632666667							0					799	2.40143505	0.632666667							799	2.908780483	0.632666667							0.507345433					799	1.555859328	0.632666667
800	2.162846623	0.633333333								800	2.500791408	0.633333333							0.337944785					800	2.365613494	0.633333333							800	3.176680977	0.633333333							0.811067484					800	1.419368096	0.633333333
801	2.093490528	0.634								801	2.566214195	0.634							0.472723668					801	2.262320409	0.634							801	3.174001768	0.634							0.911681359					801	1.418171003	0.634
802	2.564051676	0.634666667								802	2.699001765	0.634666667							0.134950088					802	2.429101588	0.634666667							802	3.070114507	0.634666667							0.641012919					802	1.416975926	0.634666667
803	2.730438378	0.635333333								803	2.460765452	0.635333333							-0.269672926					803	2.460765452	0.635333333							803	2.831565725	0.635333333							0.370800274					803	1.449491978	0.635333333
804	3.132310428	0.636								804	2.425014525	0.636							-0.707295903					804	2.425014525	0.636							804	2.86286437	0.636							0.437849845					804	1.61667635	0.636
805	2.826805505	0.636666667								805	2.355671254	0.636666667							-0.471134251					805	2.422976147	0.636666667							805	2.187409022	0.636666667							-0.235567125					805	1.615317431	0.636666667
806	2.420941193	0.637333333								806	2.420941193	0.637333333							0					806	2.320068643	0.637333333							806	2.454565376	0.637333333							0.134496733					806	1.681209162	0.637333333
807	2.385313686	0.638								807	2.385313686	0.638							0					807	2.889253197	0.638							807	2.519697556	0.638							-0.369555642					807	1.343838696	0.638
808	2.282610325	0.638666667								808	2.718991711	0.638666667							0.436381386					808	3.155373097	0.638666667							808	2.75255951	0.638666667							-0.402813587					808	1.476983152	0.638666667
809	2.381317109	0.639333333								809	2.817332918	0.639333333							0.436015809					809	2.683174207	0.639333333							809	2.985031306	0.639333333							0.301857098					809	1.542825169	0.639333333
810	2.345812235	0.64								810	2.580393459	0.64							0.234581224					810	2.278789029	0.64							810	2.982532699	0.64							0.703743671					810	1.541533755	0.64
811	2.712169663	0.640666667								811	3.047005424	0.640666667							0.334835761					811	2.243399598	0.640666667							811	2.879587544	0.640666667							0.636187946					811	1.439793772	0.640666667
812	2.274980505	0.641333333								812	2.709903248	0.641333333							0.434922744					812	2.709903248	0.641333333							812	2.977548014	0.641333333							0.267644765					812	1.271312635	0.641333333
813	2.172798027	0.642								813	2.507074646	0.642							0.33427662					813	2.874778928	0.642							813	3.075344899	0.642							0.200565972					813	1.103112844	0.642
814	2.33798424	0.642666667								814	2.438183564	0.642666667							0.100199325					814	2.438183564	0.642666667							814	2.772181313	0.642666667							0.333997749					814	1.135592345	0.642666667
815	2.502895068	0.643333333								815	2.302663463	0.643333333							-0.200231605					815	2.336035397	0.643333333							815	2.336035397	0.643333333							0					815	1.468365107	0.643333333
816	2.334089801	0.644								816	2.734219481	0.644							0.40012968					816	2.467466361	0.644							816	2.300745661	0.644							-0.1667207					816	1.36710974	0.644
817	2.365463835	0.644666667								817	2.931842499	0.644666667							0.566378665					817	2.631994971	0.644666667							817	2.198881874	0.644666667							-0.433113096					817	1.46592125	0.644666667
818	2.463363075	0.645333333								818	3.029270809	0.645333333							0.565907733					818	3.129136879	0.645333333							818	2.396785695	0.645333333							-0.732351185					818	1.497991059	0.645333333
819	2.261750339	0.646								819	2.893709993	0.646							0.631959654					819	2.827187924	0.646							819	2.095445167	0.646							-0.731742757					819	1.430224479	0.646
820	2.193406018	0.646666667								820	2.758374235	0.646666667							0.564968217					820	2.326339716	0.646666667							820	2.160172594	0.646666667							-0.166167123					820	1.561970952	0.646666667
821	2.158380928	0.647333333								821	2.623262974	0.647333333							0.464882046					821	2.32441023	0.647333333							821	2.125175067	0.647333333							-0.199235163					821	1.195410975	0.647333333
822	2.388840626	0.648								822	2.322483942	0.648							-0.066356684					822	2.2893056	0.648							822	2.422018968	0.648							0.132713368					822	1.393490365	0.648
823	2.917276489	0.648666667								823	1.922750413	0.648666667							-0.994526076					823	2.154806498	0.648666667							823	2.353711713	0.648666667							0.198905215					823	1.690694329	0.648666667
824	2.914862881	0.649333333								824	1.788665859	0.649333333							-1.126197022					824	2.119900277	0.649333333							824	2.451134695	0.649333333							0.331234418					824	1.854912742	0.649333333
825	2.581492664	0.65		2.233578301	0.04005971	0.673666667	286			825	1.853379349	0.65		2.006556589	0.028731222	0.673666667	287	-10.16403639	-0.728113316	-0.227021711	0.049016019	0		825	2.085051767	0.65		2.196043358	0.029833529	0.673666667	287		825	1.952667528	0.65		2.262858912	0.032257952	0.674	287	3.042542548	-0.132384239	0.096898339	0.04534933	0.096898339		825	2.085051767	0.65
826	2.347879334	0.650666667								826	1.851848489	0.650666667							-0.496030845					826	1.951054658	0.650666667							826	1.951054658	0.650666667							0					826	1.951054658	0.650666667
827	2.775480233	0.651333333								827	1.916403018	0.651333333							-0.859077215					827	2.2137759	0.651333333							827	2.279858763	0.651333333							0.066082863					827	2.147693037	0.651333333
828	2.872234068	0.652								828	1.947836896	0.652							-0.924397171					828	2.344007113	0.652							828	2.575106406	0.652							0.231099293					828	2.013865266	0.652
829	2.968828464	0.652666667								829	1.715323112	0.652666667							-1.253505351					829	2.309088805	0.652666667							829	2.605971651	0.652666667							0.296882846					829	1.781297078	0.652666667
830	2.867504858	0.653333333								830	1.746870776	0.653333333							-1.120634083					830	2.208308339	0.653333333							830	2.307187817	0.653333333							0.098879478					830	1.746870776	0.653333333
831	2.996876944	0.654								831	1.877164679	0.654							-1.119712265					831	2.206491816	0.654							831	2.568751666	0.654							0.36225985					831	1.61370297	0.654
832	2.796979905	0.654666667								832	1.941433111	0.654666667							-0.855546795					832	2.237583924	0.654666667							832	2.59954603	0.654666667							0.361962105					832	1.38203713	0.654666667
833	2.498775324	0.655333333								833	1.972717361	0.655333333							-0.526057963					833	2.33438221	0.655333333							833	2.531653946	0.655333333							0.197271736					833	1.611052511	0.655333333
834	2.463873282	0.656								834	1.806840407	0.656							-0.657032875					834	2.168208488	0.656							834	2.825241363	0.656							0.657032875					834	1.445472325	0.656
835	2.13360609	0.656666667								835	2.100781381	0.656666667							-0.032824709					835	2.166430799	0.656666667							835	2.888574399	0.656666667							0.7221436					835	1.509936618	0.656666667
836	2.328645116	0.657333333								836	2.099060386	0.657333333							-0.22958473					836	2.099060386	0.657333333							836	2.853410213	0.657333333							0.754349826					836	1.246317104	0.657333333
837	2.293968041	0.658								837	1.966258321	0.658							-0.32770972					837	2.425051929	0.658							837	2.851074565	0.658							0.426022636					837	1.14698402	0.658
838	2.16111518	0.658666667								838	2.16111518	0.658666667							0					838	2.357580197	0.658666667							838	2.554045213	0.658666667							0.196465016					838	1.309766776	0.658666667
839	2.159349099	0.659333333								839	1.864892404	0.659333333							-0.294456695					839	2.290218742	0.659333333							839	2.388370973	0.659333333							0.098152232					839	1.406848656	0.659333333
840	2.353730075	0.66								840	1.732606861	0.66							-0.621123214					840	2.255657989	0.66							840	2.647946335	0.66							0.392288346					840	1.569153384	0.66
841	2.188489607	0.660666667								841	1.992505463	0.660666667							-0.195984144					841	2.188489607	0.660666667							841	2.38447375	0.660666667							0.195984144					841	1.600537175	0.660666667
842	2.349892508	0.661333333								842	2.284617717	0.661333333							-0.065274792					842	2.023518549	0.661333333							842	2.251980321	0.661333333							0.228461772					842	1.827694173	0.661333333
843	1.924037867	0.662								843	2.021870301	0.662							0.097832434					843	2.152313546	0.662							843	2.152313546	0.662							0					843	1.695762188	0.662
844	2.183146085	0.662666667								844	2.052809006	0.662666667							-0.13033708					844	2.476404515	0.662666667							844	2.411235975	0.662666667							-0.06516854					844	1.726966306	0.662666667
845	2.506948423	0.663333333								845	1.953466303	0.663333333							-0.553482119					845	2.669737281	0.663333333							845	2.08369739	0.663333333							-0.586039891					845	1.855792988	0.663333333
846	2.765161909	0.664								846	2.016941628	0.664							-0.748220281					846	2.537442693	0.664							846	2.37478611	0.664							-0.162656583					846	1.756691095	0.664
847	2.535382543	0.664666667								847	1.787769742	0.664666667							-0.747612801					847	2.242838403	0.664666667							847	2.600392352	0.664666667							0.357553948					847	1.690255029	0.664666667
848	2.63076134	0.665333333								848	2.013669174	0.665333333							-0.617092166					848	2.273497455	0.665333333							848	2.56580427	0.665333333							0.292306816					848	1.494012613	0.665333333
849	2.725985513	0.666								849	1.71996705	0.666							-1.006018463					849	2.304106802	0.666							849	2.206750177	0.666							-0.097356625					849	1.298088339	0.666
850	2.464370265	0.666666667								850	2.269814718	0.666666667							-0.194555547					850	2.464370265	0.666666667							850	2.204962869	0.666666667							-0.259407396					850	1.394314755	0.666666667
851	2.527175286	0.667333333								851	2.591974652	0.667333333							0.064799366					851	2.300377504	0.667333333							851	2.041180038	0.667333333							-0.259197465					851	1.328387009	0.667333333
852	2.784119641	0.668								852	2.330890862	0.668							-0.453228779					852	2.428011314	0.668							852	2.330890862	0.668							-0.097120453					852	1.327312852	0.668
853	2.684828188	0.668666667								853	2.296660258	0.668666667							-0.388167931					853	2.26431293	0.668666667							853	2.070228965	0.668666667							-0.194083965					853	1.164503793	0.668666667
854	2.618018268	0.669333333								854	2.456412202	0.669333333							-0.161606066					854	1.874630365	0.669333333							854	1.777666725	0.669333333							-0.09696364					854	1.228206101	0.669333333
855	2.519020992	0.67								855	2.486725851	0.67							-0.032295141					855	1.905413315	0.67							855	1.970003596	0.67							0.064590282					855	1.324100778	0.67
856	2.258837749	0.670666667								856	2.355645081	0.670666667							0.096807332					856	2.162030417	0.670666667							856	1.903877531	0.670666667							-0.258152886					856	1.516648203	0.670666667
857	2.128046078	0.671333333								857	2.514963547	0.671333333							0.386917469					857	2.28926169	0.671333333							857	2.095802956	0.671333333							-0.193458734					857	1.450940508	0.671333333
858	1.836379028	0.672								858	2.255202315	0.672							0.418823287					858	2.319636666	0.672							858	1.965247731	0.672							-0.354388935					858	1.804161852	0.672
859	1.867093728	0.672666667								859	2.382154067	0.672666667							0.515060339					859	2.18900644	0.672666667							859	2.18900644	0.672666667							0					859	1.738328643	0.672666667
860	1.833428259	0.673333333								860	2.187247747	0.673333333							0.353819489					860	2.058586115	0.673333333							860	2.283743971	0.673333333							0.225157856					860	1.704766627	0.673333333
861	2.056933533	0.674								861	2.217631465	0.674							0.160697932					861	2.281910638	0.674							861	2.281910638	0.674							0					861	1.478420977	0.674
862	1.991055989	0.674666667								862	2.280080245	0.674666667							0.289024256					862	2.183738827	0.674666667							862	2.472763083	0.674666667							0.289024256					862	1.284552251	0.674666667
863	1.861107911	0.675333333								863	1.604403371	0.675333333							-0.256704539					863	2.24616472	0.675333333							863	2.24616472	0.675333333							0					863	1.347698832	0.675333333
864	1.795492709	0.676								864	1.63518086	0.676							-0.160311849					864	1.827555079	0.676							864	2.468802474	0.676							0.641247396					864	1.506931381	0.676
865	2.210533218	0.676666667								865	1.697945805	0.676666667							-0.512587413					865	2.146459791	0.676666667							865	2.659047204	0.676666667							0.512587413					865	1.313505245	0.676666667
866	1.888654772	0.677333333								866	2.048710261	0.677333333							0.160055489					866	2.20876575	0.677333333							866	2.36882124	0.677333333							0.160055489					866	1.312455011	0.677333333
867	2.047073491	0.678								867	2.143030061	0.678							0.09595657					867	2.3349432	0.678							867	2.366928724	0.678							0.031985523					867	1.247435408	0.678
868	1.981519354	0.678666667								868	2.173279292	0.678666667							0.191759938					868	2.428959208	0.678666667							868	2.365039229	0.678666667							-0.063919979					868	1.182519615	0.678666667
869	2.203480266	0.679333333								869	2.139611273	0.679333333							-0.063868993					869	2.586694225	0.679333333							869	2.107676776	0.679333333							-0.479017449					869	1.277379864	0.679333333
870	2.329360232	0.68								870	1.786906479	0.68							-0.542453753					870	2.233633099	0.68							870	2.361269276	0.68							0.127636177					870	1.308270815	0.68
871	2.263737906	0.680666667								871	2.327505171	0.680666667							0.063767265					871	2.072436111	0.680666667							871	2.104319743	0.680666667							0.031883632					871	1.339112564	0.680666667
872	2.421227845	0.681333333								872	1.879637406	0.681333333							-0.541590439					872	2.070786973	0.681333333							872	2.070786973	0.681333333							0					872	1.274330445	0.681333333
873	2.291970968	0.682								873	1.750811156	0.682							-0.541159812					873	1.750811156	0.682							873	2.100973387	0.682							0.350162231					873	1.273317204	0.682
874	2.003881279	0.682666667								874	2.035688919	0.682666667							0.031807639					874	1.622189607	0.682666667							874	2.131111837	0.682666667							0.50892223					874	1.431343771	0.682666667
875	2.065855269	0.683333333								875	1.906943325	0.683333333							-0.158911944					875	1.652684215	0.683333333							875	2.192984824	0.683333333							0.540300609					875	1.334860327	0.683333333
876	2.318274009	0.684								876	2.000702227	0.684							-0.317571782					876	1.810159158	0.684							876	2.095973761	0.684							0.285814604					876	1.111501237	0.684
877	2.221240534	0.684666667								877	1.776992427	0.684666667							-0.444248107					877	2.284704549	0.684666667							877	2.221240534	0.684666667							-0.063464015					877	1.33274432	0.684666667
878	2.060946999	0.685333333								878	1.902412615	0.685333333							-0.158534385					878	2.66337766	0.685333333							878	2.060946999	0.685333333							-0.602430661					878	1.299981953	0.685333333
879	2.28108859	0.686								879	1.64745287	0.686							-0.633635719					879	2.946406095	0.686							879	2.249406804	0.686							-0.696999291					879	1.077180723	0.686
880	1.867747348	0.686666667								880	1.582836735	0.686666667							-0.284910612					880	2.722479185	0.686666667							880	2.247628164	0.686666667							-0.474851021					880	1.329582858	0.686666667
881	1.897903382	0.687333333								881	1.866271659	0.687333333							-0.031631723					881	2.49890612	0.687333333							881	2.08769372	0.687333333							-0.411212399					881	1.360164091	0.687333333
882	2.086045556	0.688								882	1.896405051	0.688							-0.189640505					882	2.180865809	0.688							882	2.180865809	0.688							0					882	1.675157795	0.688
883	1.768581812	0.688666667								883	2.084399993	0.688666667							0.315818181					883	1.863327266	0.688666667							883	1.831745448	0.688666667							-0.031581818					883	1.64225454	0.688666667
884	1.861858551	0.689333333								884	2.114313948	0.689333333							0.252455397					884	1.672517003	0.689333333							884	1.9249724	0.689333333							0.252455397					884	1.262276984	0.689333333
885	2.049584571	0.69								885	2.175712852	0.69							0.126128281					885	1.828860079	0.69							885	2.238776993	0.69							0.409916914					885	1.324346954	0.69
886	2.079478842	0.690666667								886	2.110986097	0.690666667							0.031507255					886	1.795913545	0.690666667							886	2.079478842	0.690666667							0.283565297					886	1.354811973	0.690666667
887	2.172291055	0.691333333								887	2.077843618	0.691333333							-0.094447437					887	1.920431222	0.691333333							887	2.109326097	0.691333333							0.188894874					887	1.416711558	0.691333333
888	1.730175803	0.692								888	2.233499673	0.692							0.50332387					888	2.107668705	0.692							888	1.981837738	0.692							-0.125830967					888	1.226851933	0.692
889	1.948848699	0.692666667								889	2.011714786	0.692666667							0.062866087					889	1.980281742	0.692666667							889	1.885982612	0.692666667							-0.094299131					889	1.665951307	0.692666667
890	1.727461117	0.693333333								890	1.884503037	0.693333333							0.15704192					890	2.135770108	0.693333333							890	2.324220412	0.693333333							0.188450304					890	1.539010813	0.693333333
891	2.322398463	0.694								891	1.726106966	0.694							-0.596291497					891	2.165479648	0.694							891	2.2910147	0.694							0.125535052					891	1.475036862	0.694
892	1.975628381	0.694666667								892	1.91291002	0.694666667							-0.062718361					892	2.038346743	0.694666667							892	2.414656911	0.694666667							0.376310168					892	1.473881491	0.694666667
893	1.880078207	0.695333333								893	1.84874357	0.695333333							-0.031334637					893	2.162089938	0.695333333							893	2.318763122	0.695333333							0.156673184					893	1.472727929	0.695333333
894	1.628126827	0.696								894	1.972538272	0.696							0.344411444					894	2.160399059	0.696							894	2.473500372	0.696							0.313101313					894	1.346335646	0.696
895	1.90842551	0.696666667								895	2.158710823	0.696666667							0.250285313					895	2.252567816	0.696666667							895	2.4402818	0.696666667							0.187713985					895	1.282712228	0.696666667
896	1.688106697	0.697333333								896	1.333812699	0.697333333							-0.354293998					896	2.50089881	0.697333333							896	1.438016816	0.697333333							-1.062881994					896	0.687747173	0.697333333
																								897									897	1.749263279	0.698							1.749263279					897
																																	898
[truncated: 18 more columns]
