# Supplementary material for: Blood flow guides sequential support of neutrophil arrest and diapedesis by PILR-β1 and PILR-α
Source: eLife. 2019 Aug 6;8:e47642. doi: 10.7554/eLife.47642 (PMC6699825; doi:10.7554/eLife.47642)
Supplement: Figure 6—source data 1. [file elife-47642-fig6-data1.csv]

Fig.6A
norm. to WT
pooled	WT	PILRb1KO
71118	1.603818616	1.489260143
71118	0.91646778	0.973747017
71118	0.859188544	1.183770883
71118	1.527446301	1.107398568
71118	1.107398568	0.630071599
71118	0.91646778	0.61097852
71118	0.649164678	1.565632458
71118	0.420047733	0.591885442
91118	0.740561471	0.49661181
91118	0.696999032	0.792836399
91118	0.531461762	0.714424008
91118	1.054211036	0.609874153
91118	1.620522749	0.836398838
91118	1.41142304	0.487899322
91118	1.054211036	0.505324298
91118	0.932236205	1.001936108
91118	0.958373669	0.522749274
ave	1	0.830635226
sem	0.087714232	0.082781931
t-test		0.1699
